# Supplementary material for: Microbial and human transcriptome in vaginal fluid at midgestation: Association with spontaneous preterm delivery
Source: Clin Transl Med. 2022 Sep 14;12(9):e1023. doi: 10.1002/ctm2.1023 (PMC9473488; doi:10.1002/ctm2.1023)
Supplement: Supplementary file 3 — Supporting Information [file CTM2-12-e1023-s010.txt]

Additional file 7. Diversity and CST R-code

library(gplots)
library(vegan)
library(dendextend)

## Change these two file names to the corresponding input files
metadatafile = "metadata.txt"
countfile = "bracken_table.txt"

vag = as.matrix(read.table(countfile, row.names = 1, header = T, sep = "\t", quote = ""))
metadata = as.matrix(read.table(metadatafile, sep ="\t", quote ="", header = T))


colnames(vag) = sub("[.]","-",colnames(vag))
rownames(metadata) = metadata[,1]
existingSamples = colnames(vag)

existing_metadata = metadata[existingSamples,]

control_samplenames = existing_metadata[existing_metadata[,2] == "Control",1]
case_samplenames = existing_metadata[existing_metadata[,2] == "Case",1]

week_C_samplenames = existing_metadata[existing_metadata[,4] == "week_C",1]
week_34_samplenames = existing_metadata[existing_metadata[,4] == "week_less_34",1]
week_37_samplenames = existing_metadata[existing_metadata[,4] == "week_between_37_34",1]

start_vag = vag
vag = cbind(vag[,c(week_C_samplenames)], vag[,c(week_34_samplenames)],vag[,c(week_37_samplenames)])

vag_simp = diversity(t(vag),"simpson")
top17_vag = vag[rowMeans(vag) > 100000,]
others_vag = colSums(vag[rowMeans(vag) <= 100000,])
all_vag = rbind(top17_vag, others_vag)
row.names(all_vag)[9] = "Other bacteria"

Treatments = c(rep(0,length(week_C_samplenames)),rep(1,length(week_34_samplenames)),rep(1,length(week_37_samplenames)))
Weeks = c(rep(40,length(week_C_samplenames)),rep(34,length(week_34_samplenames)),rep(37,length(week_37_samplenames)))
LibSize = c(colSums(all_vag[,c(week_C_samplenames)]),colSums(all_vag[,c(week_34_samplenames)]),colSums(all_vag[,c(week_37_samplenames)]))


cairo_pdf("heatmap_cairo.pdf", width = 16, height = 5)
norm_vag = t(t(all_vag) / colSums(all_vag))
heatmap.2(as.matrix(norm_vag), trace = "none", margins = c(10,15), col = colorpanel(100,"black","red","yellow"), labCol = "", cexRow = 1)
dev.off()

vagclust = hclust(dist(t(norm_vag)))

dend = as.dendrogram(vagclust)
labels_colors(dend) = cutree(vagclust, k = 7)[vagclust$order]
plot(dend)
CSTs = cutree(vagclust, k = 7)[vagclust$order]

CSTs[CSTs == 6] = 4
CSTs[CSTs == 7] = 4
dend = as.dendrogram(vagclust)
labels_colors(dend) = CSTs
plot(dend)

write.table(CSTs,"CSTs.txt", quote = FALSE, sep = "\t", col.names = FALSE)


### ADONIS

vagt = t(vag)
CSTs_reordered = CSTs[row.names(vagt)]

adonis(vagt ~ Condition, data = metadata, permutations = 9999)
adonis(vagt ~ CSTs_reordered  + Condition, data = metadata, permutations = 9999)

plot(prcomp(sqrt(vagt))$x, type = "n")
text(prcomp(sqrt(vagt))$x, label = CSTs_reordered, col = as.numeric(metadata$Condition)*2, cex = 0.6)


norm_vag_full = t(t(vag) / colSums(vag))
cairo_pdf("heatmap_others_cairo.pdf", width = 6, height = 12)
heatmap.2(log10(norm_vag_full[rowSums(norm_vag_full[,names(CSTs[CSTs == 4])]) > 1e-3,names(CSTs[CSTs == 4])]+1e-4), trace = "none", margins = c(10,19), col = c("grey",colorpanel(100,"black","red","yellow")), symbreaks =FALSE, labCol = "")
dev.off()

vagpca = prcomp(sqrt(t(vag)))

pdf("CST_PCA.pdf", 4,4)
plot(vagpca$x, cex.axis = 0.7, col = CSTs[row.names(vagpca$x)], cex = 0.6, pch = (Weeks-32)/2)
dev.off()

Counts = c(vag[1,c(week_C_samplenames)], vag[1,c(week_34_samplenames)],vag[1,c(week_37_samplenames)])

cluster1 = (CSTs == 1)[names(Counts)]
cluster2 = (CSTs == 2)[names(Counts)]
cluster3 = (CSTs == 3)[names(Counts)]
cluster4 = (CSTs == 4)[names(Counts)]
cluster5 = (CSTs == 5)[names(Counts)]

pdf("CSTs.pdf", 10,4)
barplot(t(t(all_vag[,cluster1])/colSums(all_vag[, cluster1])), las = 2, cex.axis = 0.7, cex.names = 0.6, col=c(rainbow(8),rainbow(9),"grey"), main = "CST 1", legend = F, args.legend = list(bg = "white", cex = 0.5))
barplot(t(t(all_vag[,cluster2])/colSums(all_vag[, cluster2])), las = 2, cex.axis = 0.7, cex.names = 0.6, col=c(rainbow(8),rainbow(9),"grey"), main = "CST 2", legend = F, args.legend = list(bg = "white", cex = 0.5))
barplot(t(t(all_vag[,cluster3])/colSums(all_vag[, cluster3])), las = 2, cex.axis = 0.7, cex.names = 0.6, col=c(rainbow(8),rainbow(9),"grey"), main = "CST 3", legend = F, args.legend = list(bg = "white", cex = 0.5))
barplot(t(t(all_vag[,cluster4])/colSums(all_vag[, cluster4])), las = 2, cex.axis = 0.7, cex.names = 0.6, col=c(rainbow(8),rainbow(9),"grey"), main = "CST 4", legend = F, args.legend = list(bg = "white", cex = 0.5))
barplot(t(t(all_vag[,cluster5])/colSums(all_vag[, cluster5])), las = 2, cex.axis = 0.7, cex.names = 0.6, col=c(rainbow(8),rainbow(9),"grey"), main = "CST 5", legend = F, args.legend = list(bg = "white", cex = 0.5))
barplot(t(t(all_vag[,cluster1])/colSums(all_vag[, cluster1])), las = 2, cex.axis = 0.7, cex.names = 0.6, col=c(rainbow(8),rainbow(9),"grey"), main = "Legend", legend = T, args.legend = list(bg = "white", cex = 0.5))
dev.off()


pdf("diversity_all.pdf", 4,4)
boxplot(list(vag_simp[week_34_samplenames],vag_simp[week_37_samplenames],vag_simp[week_C_samplenames]), names = c("Week 34", "Week 37", "Week C"), ylab = "Simpson Diversity")
finalBoxplot = boxplot(list(vag_simp[c(week_34_samplenames,week_37_samplenames)],vag_simp[week_C_samplenames]), names = c("Preterm", "Term"), ylab = "Simpson Diversity", boxwex = 0.4)
boxplot(list(vag_simp[c(week_34_samplenames,week_37_samplenames)],vag_simp[week_C_samplenames]), names = c("Preterm", "Full term"), ylab = "Simpson Diversity")

dev.off()

vagprop = prop.table(vag,2)

vagM = floor(vagprop * 1000000)

vagRich = colSums(vagM > 0)

pdf("richness_all.pdf", 4,4)
layout(1)
boxplot(list(vagRich[week_34_samplenames], vagRich[week_37_samplenames], vagRich[week_C_samplenames]), names = c("Week 34", "Week 37", "Week C"), ylab = "Normalized species richness")
boxplot(list(vagRich[c(week_34_samplenames,week_37_samplenames)], vagRich[week_C_samplenames]), names = c("Preterm", "Term"), ylab = "Normalized species richness", boxwex = 0.4)
finalBox = boxplot(list(vagRich[c(week_34_samplenames,week_37_samplenames)], vagRich[week_C_samplenames]), names = c("Preterm", "Term"), ylab = "Normalized species richness")

dev.off()
