# Supplementary material for: Microbial and human transcriptome in vaginal fluid at midgestation: Association with spontaneous preterm delivery
Source: Clin Transl Med. 2022 Sep 14;12(9):e1023. doi: 10.1002/ctm2.1023 (PMC9473488; doi:10.1002/ctm2.1023)
Supplement: Supplementary file 6 — Supporting Information [file CTM2-12-e1023-s002.txt]

Additional file 8. Matadata preterm vs term for R-code
	Condition
Sample_1	Preterm
Sample_2	Preterm
Sample_3	Preterm
Sample_4	Preterm
Sample_5	Preterm
Sample_6	Preterm
Sample_7	Preterm
Sample_8	Preterm
Sample_9	Preterm
Sample_10	Preterm
Sample_11	Preterm
Sample_12	Preterm
Sample_13	Preterm
Sample_14	Preterm
Sample_15	Preterm
Sample_16	Preterm
Sample_17	Preterm
Sample_18	Preterm
Sample_19	Preterm
Sample_20	Preterm
Sample_21	Preterm
Sample_22	Preterm
Sample_23	Preterm
Sample_24	Preterm
Sample_25	Preterm
Sample_26	Preterm
Sample_27	Preterm
Sample_28	Preterm
Sample_29	Preterm
Sample_30	Preterm
Sample_31	Preterm
Sample_32	Preterm
Sample_33	Preterm
Sample_34	Preterm
Sample_35	Preterm
Sample_36	Preterm
Sample_37	Preterm
Sample_38	Preterm
Sample_39	Preterm
Sample_40	Preterm
Sample_41	Preterm
Sample_42	Preterm
Sample_43	Preterm
Sample_44	Preterm
Sample_45	Preterm
Sample_46	Preterm
Sample_47	Preterm
Sample_48	Preterm
Sample_49	Term
Sample_50	Term
Sample_51	Term
Sample_52	Term
Sample_53	Term
Sample_54	Term
Sample_55	Term
Sample_56	Term
Sample_57	Term
Sample_58	Term
Sample_59	Term
Sample_60	Term
Sample_61	Term
Sample_62	Term
Sample_63	Term
Sample_64	Term
Sample_65	Term
Sample_66	Term
Sample_67	Term
Sample_68	Term
Sample_69	Term
Sample_70	Term
Sample_71	Term
Sample_72	Term
Sample_73	Term
Sample_74	Term
Sample_75	Term
Sample_76	Term
Sample_77	Term
Sample_78	Term
Sample_79	Term
Sample_80	Term
Sample_81	Term
Sample_82	Term
Sample_83	Term
Sample_84	Term
Sample_85	Term
Sample_86	Term
Sample_87	Term
Sample_88	Term
Sample_89	Term
Sample_90	Term
Sample_91	Term
Sample_92	Term
Sample_93	Term
Sample_94	Term
Sample_95	Term
Sample_96	Term
Sample_97	Term
Sample_98	Term
Sample_99	Term
Sample_100	Term
Sample_101	Term
Sample_102	Term
Sample_103	Term
Sample_104	Term
Sample_105	Term
Sample_106	Term
Sample_107	Term
Sample_108	Term
Sample_109	Term
Sample_110	Term
Sample_111	Term
Sample_112	Term
Sample_113	Term
Sample_114	Term
Sample_115	Term
Sample_116	Term
Sample_117	Term
Sample_118	Term
Sample_119	Term
Sample_120	Term
Sample_121	Term
Sample_122	Term
Sample_123	Term
Sample_124	Term
Sample_125	Term
Sample_126	Term
Sample_127	Term
Sample_128	Term
Sample_129	Term
Sample_130	Term
Sample_131	Term
Sample_132	Term
Sample_133	Term
Sample_134	Term
Sample_135	Term
Sample_136	Term
Sample_137	Term
Sample_138	Term
Sample_139	Term
Sample_140	Term
Sample_141	Term
Sample_142	Term
Sample_143	Term
Sample_144	Term
