# Supplementary material for: Microbial and human transcriptome in vaginal fluid at midgestation: Association with spontaneous preterm delivery
Source: Clin Transl Med. 2022 Sep 14;12(9):e1023. doi: 10.1002/ctm2.1023 (PMC9473488; doi:10.1002/ctm2.1023)
Supplement: Supplementary file 7 — Supporting Information [file CTM2-12-e1023-s008.txt]

Additional file 9. Metadata gestational age for R-code
	Age_days
Sample_5	222
Sample_57	286
Sample_64	279
Sample_8	243
Sample_70	277
Sample_71	280
Sample_10	247
Sample_72	285
Sample_11	224
Sample_12	222
Sample_15	252
Sample_100	280
Sample_58	285
Sample_49	274
Sample_52	277
Sample_1	253
Sample_4	231
Sample_53	284
Sample_6	258
Sample_54	274
Sample_55	279
Sample_56	285
Sample_59	285
Sample_60	277
Sample_7	258
Sample_61	282
Sample_62	282
Sample_63	283
Sample_65	279
Sample_66	275
Sample_9	209
Sample_67	283
Sample_68	278
Sample_69	286
Sample_78	281
Sample_73	283
Sample_74	277
Sample_75	281
Sample_13	238
Sample_14	239
Sample_88	285
Sample_93	275
Sample_105	284
Sample_106	280
Sample_107	279
Sample_28	252
Sample_29	207
Sample_30	135
Sample_121	279
Sample_31	223
Sample_108	282
Sample_109	280
Sample_32	226
Sample_33	204
Sample_110	286
Sample_34	228
Sample_111	274
Sample_114	278
Sample_35	250
Sample_112	273
Sample_113	286
Sample_115	280
Sample_116	283
Sample_117	274
Sample_118	285
Sample_119	273
Sample_120	286
Sample_122	273
Sample_36	255
Sample_123	280
Sample_37	254
Sample_124	276
Sample_125	285
Sample_126	282
Sample_127	282
Sample_128	284
Sample_38	243
Sample_39	237
Sample_50	277
Sample_51	285
Sample_2	205
Sample_3	257
Sample_76	286
Sample_77	276
Sample_79	284
Sample_80	283
Sample_81	281
Sample_82	286
Sample_83	279
Sample_84	284
Sample_85	280
Sample_86	274
Sample_87	285
Sample_16	233
Sample_17	257
Sample_18	235
Sample_89	283
Sample_90	276
Sample_19	245
Sample_91	284
Sample_92	285
Sample_94	281
Sample_95	286
Sample_20	256
Sample_96	279
Sample_97	283
Sample_21	131
Sample_98	284
Sample_99	280
Sample_22	258
Sample_23	254
Sample_101	274
Sample_102	283
Sample_24	204
Sample_103	282
Sample_104	282
Sample_25	224
Sample_26	253
Sample_27	251
Sample_129	285
Sample_130	278
Sample_131	282
Sample_132	286
Sample_133	283
Sample_40	226
Sample_134	280
Sample_41	253
Sample_42	231
Sample_135	278
Sample_43	255
Sample_44	251
Sample_136	281
Sample_137	274
Sample_138	274
Sample_139	285
Sample_48	239
Sample_143	286
Sample_47	243
Sample_45	155
Sample_46	254
Sample_140	276
Sample_141	279
Sample_142	273
Sample_144	275
