# Supplementary material for: Microbial and human transcriptome in vaginal fluid at midgestation: Association with spontaneous preterm delivery
Source: Clin Transl Med. 2022 Sep 14;12(9):e1023. doi: 10.1002/ctm2.1023 (PMC9473488; doi:10.1002/ctm2.1023)
Supplement: Supplementary file 8 — Supporting Information [file CTM2-12-e1023-s004.txt]

Additional file 10. Raw counts human
	Sample_1	Sample_2	Sample_3	Sample_4	Sample_5	Sample_6	Sample_7	Sample_8	Sample_9	Sample_10	Sample_11	Sample_12	Sample_13	Sample_14	Sample_15	Sample_16	Sample_17	Sample_18	Sample_19	Sample_20	Sample_21	Sample_22	Sample_23	Sample_24	Sample_25	Sample_26	Sample_27	Sample_28	Sample_29	Sample_30	Sample_31	Sample_32	Sample_33	Sample_34	Sample_35	Sample_36	Sample_37	Sample_38	Sample_39	Sample_40	Sample_41	Sample_42	Sample_43	Sample_44	Sample_45	Sample_46	Sample_47	Sample_48	Sample_49
DDX11L1	0	0	0	0	0	0	0	0	0	0	0	0	0	0	0	0	0	0	0	0	0	0	0	0	0	0	0	0	0	0	0	0	1	0	0	0	0	0	0	0	0	0	0	0	0	0	0	0	0
WASH7P	4	0	0	5	1	0	9	3	6	3	3	0	6	11	2	2	5	5	0	2	0	0	11	9	5	2	2	6	0	3	2	2	4	7	1	0	5	1	0	3	5	9	2	1	4	4	10	7	5
MIR6859-1	0	0	0	1	0	1	2	1	0	0	0	0	0	1	2	3	3	0	0	0	0	0	0	4	0	1	0	1	0	1	1	0	0	0	0	0	2	0	0	0	0	5	0	0	2	1	4	1	1
MIR1302-2HG	0	0	0	0	0	0	0	0	0	0	0	0	0	0	0	0	0	0	0	0	0	0	0	0	0	0	0	0	0	0	0	0	0	0	0	0	0	0	0	0	0	0	0	0	2	0	2	0	0
OR4G11P	0	0	0	0	0	0	0	1	0	0	0	0	0	0	0	0	0	0	0	0	0	0	0	0	0	0	0	0	0	0	0	0	0	0	0	0	0	0	0	0	0	0	0	0	0	0	0	0	0
OR4F5	0	0	0	0	0	0	0	0	0	0	0	0	0	0	0	0	0	0	0	0	0	0	0	1	0	0	0	0	0	0	0	0	0	0	0	0	0	0	0	0	0	0	0	0	0	0	0	0	0
AL627309.1	45	7	11	25	74	33	41	19	36	39	3	29	73	72	16	27	59	22	48	7	19	4	72	81	19	3	22	38	3	87	35	4	6	7	42	35	15	31	0	17	20	78	8	0	15	22	45	17	24
CICP27	156	16	44	85	203	112	140	36	85	85	5	66	230	158	51	60	174	48	135	11	59	9	282	249	57	14	60	113	8	272	94	9	29	22	119	131	66	71	0	70	52	222	19	0	40	45	108	67	78
AL627309.7	261	20	82	270	346	313	278	63	130	282	16	112	548	179	96	91	293	76	150	26	70	5	498	407	122	63	78	195	24	492	194	5	44	55	135	120	136	77	0	83	150	236	43	1	83	118	272	145	266
AL627309.8	361	37	150	317	445	620	467	84	213	295	24	148	676	167	123	140	447	135	326	31	144	18	1049	733	245	85	184	322	14	884	316	14	76	119	263	248	317	163	0	197	262	309	57	4	149	196	445	308	270
AL627309.2	31	0	1	6	9	7	6	4	5	6	0	6	16	5	3	5	7	5	7	0	1	0	22	15	3	1	4	7	1	14	7	0	2	1	2	12	6	6	0	4	9	20	1	0	4	7	12	8	7
AL627309.5	97	5	34	40	95	74	111	27	34	76	15	57	123	110	36	53	78	35	56	8	24	0	164	210	32	29	42	41	0	169	48	1	20	49	55	68	131	37	0	57	42	145	15	3	50	65	142	61	52
RNU6-1100P	1	1	0	1	10	2	1	1	2	4	0	0	3	4	0	1	1	0	4	0	0	0	8	1	0	0	1	1	0	11	4	0	0	0	1	4	0	1	0	2	4	9	0	0	0	0	0	0	1
AL627309.4	0	0	0	0	0	0	0	0	0	0	0	0	0	0	0	0	0	0	0	0	0	0	0	14	0	0	0	0	0	0	5	0	0	0	0	0	0	0	0	0	0	1	0	0	0	0	0	0	0
FO538757.2	0	0	0	0	0	0	0	0	1	0	0	1	0	0	0	0	2	1	0	0	4	1	0	0	0	0	2	0	0	0	0	0	2	0	2	1	1	2	0	2	0	0	0	0	0	0	3	0	0
FO538757.1	8	5	2	3	6	10	15	2	3	8	2	1	11	14	5	2	10	1	3	3	2	1	9	8	3	2	4	2	1	4	9	1	1	6	7	0	8	8	0	6	4	18	2	1	4	4	18	8	6
MIR6859-2	0	0	0	0	0	0	0	0	0	0	0	0	1	0	0	0	0	0	0	0	0	0	0	0	0	0	0	0	0	0	0	0	0	0	0	0	0	0	0	0	0	0	0	0	0	0	0	0	0
AP006222.1	95	4	15	28	155	22	146	23	42	81	33	90	128	131	41	42	74	35	68	6	21	1	161	100	23	35	75	53	11	110	25	3	59	12	24	73	25	33	0	46	18	206	18	5	19	50	121	22	45
RPL23AP24	0	0	0	0	0	0	0	0	0	0	0	0	0	0	0	0	0	0	0	0	0	0	0	0	0	0	0	0	0	0	0	0	0	0	0	0	0	0	0	0	0	0	0	0	0	0	0	0	0
AL732372.1	0	0	0	0	0	1	0	0	0	0	0	1	0	1	0	0	0	0	0	0	0	0	3	2	0	0	5	3	0	1	0	0	0	1	1	1	0	3	0	2	0	0	0	0	4	0	4	1	0
AL732372.2	243	28	134	159	657	421	320	93	148	261	67	197	443	293	89	186	207	163	292	24	104	6	909	457	191	66	145	247	11	826	303	8	44	167	129	280	370	101	1	189	194	568	36	3	113	143	331	255	158
CICP7	1	0	0	0	0	0	0	1	0	0	0	0	0	0	0	0	0	1	0	0	0	0	0	1	0	1	0	0	1	1	1	0	1	0	0	0	0	0	0	0	0	0	0	0	0	0	1	0	0
AL732372.3	3	0	0	3	3	1	1	1	0	8	0	0	1	1	2	0	2	1	0	0	0	0	2	2	0	2	0	0	0	0	0	0	1	3	0	0	0	1	0	0	0	1	0	0	1	1	2	0	1
U6	23	3	20	2	10	39	17	10	14	19	2	37	31	11	5	14	26	14	27	2	25	8	37	30	18	4	24	36	0	27	13	1	12	25	11	21	51	13	0	9	21	30	5	1	29	13	69	32	13
AL669831.3	28	3	23	3	26	38	37	24	13	37	19	34	45	18	64	17	35	44	17	13	22	2	59	31	29	10	43	47	1	46	24	1	30	18	2416	52	13	68	1	55	26	18	15	1	40	9	116	32	17
AC114498.1	0	0	0	0	0	2	0	0	0	0	2	2	0	0	0	1	0	0	0	0	0	0	0	0	0	0	0	0	0	0	1	0	0	0	0	0	1	0	0	3	1	1	4	0	0	0	2	0	0
MTND1P23	0	0	0	1	1	0	0	0	1	1	2	0	0	0	0	0	0	0	0	0	0	0	0	0	0	0	0	0	0	0	0	0	0	0	0	0	0	0	0	0	0	1	2	0	0	0	1	1	0
MTND2P28	43	26	34	110	2	26	61	2	98	10	1	0	99	27	4	23	61	25	9	12	31	5	69	41	15	9	46	21	17	15	15	12	105	8	17	12	0	16	0	30	27	51	18	27	24	155	239	8	50
MTCO1P12	6	3	8	31	51	22	51	14	44	23	26	10	99	17	25	11	20	5	16	9	13	2	47	43	6	15	30	9	6	6	0	30	45	5	2408	7	4	134	0	6	25	20	10	10	5	32	59	2	17
MIR6723	0	0	0	0	3	0	3	1	2	0	0	0	0	2	0	0	2	0	0	0	0	0	1	1	1	2	2	0	0	0	0	3	1	0	0	0	0	0	0	1	0	0	1	0	0	2	2	0	2
MTCO2P12	0	0	1	8	0	0	3	0	1	0	1	0	2	1	1	0	0	1	0	1	0	0	3	0	1	0	1	1	0	2	1	0	2	0	0	0	0	0	0	0	1	0	1	0	0	2	2	0	0
MTATP8P1	0	0	0	0	0	0	0	0	0	0	0	0	0	0	0	0	0	0	0	0	0	0	0	0	0	0	0	0	0	0	0	0	0	0	0	0	0	0	0	0	0	0	0	0	0	0	0	0	0
MTATP6P1	100	129	172	296	102	62	261	57	274	224	59	31	562	69	65	72	181	72	60	46	104	14	165	185	53	76	142	64	72	64	35	53	217	32	79	28	1	44	1	89	97	182	116	243	87	297	543	26	238
MTCO3P12	1	2	1	3	0	3	1	0	1	3	1	0	2	3	0	3	1	0	0	0	2	0	4	0	1	0	3	0	0	0	0	2	1	0	0	0	0	0	0	0	0	0	0	0	0	2	5	0	0
CICP3	4	0	0	0	7	2	5	1	5	2	0	0	6	2	2	2	2	0	0	1	0	0	1	4	0	1	0	1	0	2	0	0	5	0	1	0	2	1	0	1	0	7	0	1	0	0	0	1	0
AL669831.1	163	13	33	62	213	72	183	47	61	185	66	50	180	164	36	31	144	13	50	7	32	3	207	176	30	35	37	28	4	75	60	4	41	49	42	52	69	76	1	49	44	291	19	2	67	69	215	69	34
RNU6-1199P	0	0	0	0	0	0	0	0	0	0	0	0	0	0	0	0	0	0	0	0	0	0	0	0	0	0	0	0	0	0	0	0	0	0	0	0	0	0	0	0	0	0	0	0	0	0	0	0	0
AL669831.2	11	1	2	0	7	6	1	1	1	7	0	6	5	1	2	0	1	8	10	0	0	0	17	6	1	0	5	2	0	17	4	0	0	1	1	3	5	1	0	5	3	11	0	0	3	0	3	3	1
AL669831.5	4	0	0	3	5	4	3	1	0	3	0	1	4	9	1	0	4	2	1	1	3	0	3	2	2	0	2	2	0	0	0	0	1	0	2	0	3	1	0	1	0	8	0	2	2	10	13	1	2
AL669831.4	30	6	3	29	3	3	36	10	13	11	5	3	36	27	16	12	7	10	12	2	9	2	29	31	7	4	19	17	2	8	20	0	2	5	7	1	8	19	11	4	10	37	4	0	3	19	25	14	9
FAM87B	1	0	0	2	3	0	1	1	0	2	0	0	0	3	1	0	4	0	0	0	1	0	8	0	0	1	5	0	0	0	3	0	0	0	0	0	1	2	0	1	0	7	0	0	0	3	3	2	0
LINC01128	26	8	17	9	30	42	34	16	17	13	16	14	10	26	7	31	14	4	9	5	8	3	33	11	18	3	23	19	3	63	51	2	35	8	14	48	11	19	1	94	25	30	11	1	28	17	98	37	22
LINC00115	7	2	6	6	2	6	10	5	5	5	8	5	3	10	3	11	7	2	6	2	9	0	17	6	6	2	34	21	0	11	11	0	6	3	5	14	2	7	0	5	4	8	3	1	11	4	35	11	9
FAM41C	0	0	0	0	0	0	0	0	0	0	0	0	0	1	0	0	0	0	0	0	0	0	0	0	0	0	0	0	0	0	0	0	2	0	0	0	1	0	0	0	0	0	2	0	0	0	0	0	0
TUBB8P11	0	0	0	0	0	0	0	0	0	0	0	0	0	0	0	0	0	0	0	0	0	0	0	0	0	0	0	0	0	0	0	0	1	0	0	0	0	0	0	0	0	0	1	0	0	0	0	0	0
AL645608.7	0	0	0	0	0	1	0	0	0	0	0	0	0	0	0	0	0	0	0	0	0	0	0	0	0	0	0	0	0	0	0	0	0	0	1	0	0	0	0	0	0	0	0	0	0	0	0	0	0
AL645608.3	0	0	0	0	0	1	1	0	0	0	0	0	0	0	0	0	0	0	0	0	0	0	0	0	0	0	1	0	0	0	0	0	0	0	0	0	0	0	0	1	0	0	3	0	0	1	1	0	0
AL645608.1	4	0	2	3	4	14	6	1	6	6	2	2	0	2	0	2	0	0	2	7	3	1	6	1	2	3	1	1	0	1	2	0	3	6	1	7	3	1	0	11	6	2	11	0	4	5	12	2	1
SAMD11	24	3	14	6	15	29	15	4	17	9	6	9	14	9	2	6	7	4	4	0	6	0	12	7	9	12	30	16	0	26	15	6	17	7	26	11	16	10	0	45	5	10	28	4	17	11	59	2	9
NOC2L	32	3	9	15	20	43	41	12	30	14	7	10	32	40	7	10	13	13	8	3	8	0	62	38	16	16	49	13	3	25	25	17	22	10	22	12	13	20	0	29	13	26	65	3	8	22	49	10	11
KLHL17	28	2	9	13	17	127	21	16	23	10	4	30	8	19	5	7	22	14	18	14	53	4	24	13	74	15	36	21	1	27	9	0	52	29	11	13	45	17	0	50	8	26	57	4	28	16	72	11	26
PLEKHN1	189	39	194	139	320	674	432	123	277	106	113	220	229	84	184	227	233	221	202	106	128	24	324	247	200	154	220	227	18	372	186	22	631	346	206	237	313	226	1	392	402	197	165	19	465	69	963	268	136
PERM1	53	9	51	53	66	301	137	40	74	34	27	84	78	25	28	52	67	65	49	28	27	5	91	66	57	44	84	60	3	96	53	4	158	91	55	68	85	58	0	121	105	69	149	6	118	39	306	79	43
AL645608.8	94	26	12	233	23	514	213	15	60	55	21	28	50	262	56	37	79	34	34	9	78	1	57	102	26	56	122	57	11	26	21	3	99	28	36	12	43	33	0	22	57	97	400	6	23	78	247	25	49
HES4	452	172	159	571	178	527	496	89	336	174	131	129	371	953	195	250	302	151	150	71	201	18	218	197	186	182	305	226	30	254	259	25	451	214	106	160	236	135	2	293	425	316	253	27	435	180	1429	177	273
ISG15	2534	175	108	1715	2770	1829	1288	498	377	179	536	192	2635	979	1132	403	792	316	702	130	294	17	3687	3064	370	134	2412	264	26	2558	858	18	393	270	317	262	987	791	2	1292	744	762	636	18	676	1026	2998	372	466
AL645608.4	1	0	0	1	0	0	0	0	1	0	0	0	1	0	0	0	0	3	0	0	3	0	2	1	0	0	0	4	0	2	0	0	0	0	1	0	0	0	0	0	0	0	2	0	3	0	6	0	0
AL645608.2	3	0	0	4	0	2	1	0	0	0	0	0	0	1	2	1	0	0	0	0	0	0	3	2	0	0	0	0	0	0	0	0	1	0	1	0	0	0	0	0	0	0	4	0	0	0	4	0	0
AGRN	819	265	426	579	614	2178	744	402	1133	342	500	363	975	512	341	275	595	525	842	438	351	55	1058	981	633	750	1599	725	74	800	666	214	1063	482	452	367	888	669	5	959	776	531	702	143	1027	472	2709	887	699
AL390719.1	621	154	588	191	583	1633	645	519	423	416	433	773	742	321	464	469	765	980	1146	298	767	50	444	337	960	398	1646	877	48	799	512	87	991	538	666	723	713	603	4	858	860	357	507	53	696	233	2247	589	780
AL645608.9	26	9	31	26	39	75	22	24	17	25	22	26	64	17	31	11	28	25	36	43	30	4	17	27	113	58	85	42	4	20	29	11	33	25	29	10	32	31	0	31	47	31	42	4	31	32	98	37	28
RNF223	17606	2181	21243	2487	4651	38489	24754	8198	10748	8593	4257	12762	11955	6817	11802	15722	21407	17122	19049	3710	16278	1455	10872	4920	14978	5764	20842	16727	297	24044	8287	919	32384	17448	12359	16457	14309	18840	52	16191	22464	9597	3539	873	23933	2370	69908	14595	8963
C1orf159	425	71	498	165	275	1351	500	406	414	368	208	796	476	204	370	301	571	575	1071	111	756	26	593	394	825	208	1181	762	24	417	352	20	681	402	438	619	608	647	0	519	480	160	753	39	647	138	1730	610	499
LINC01342	0	0	0	0	0	2	0	0	0	0	0	0	0	0	1	0	0	1	0	0	0	0	0	0	0	0	1	0	0	0	0	1	0	0	0	0	1	0	0	0	0	0	3	0	1	0	1	0	0
MIR200B	6	2	12	6	25	52	14	22	8	6	11	13	26	8	26	4	16	15	15	2	12	0	26	14	17	0	29	22	0	24	29	0	24	15	11	22	28	18	1	26	7	4	19	0	24	2	57	23	5
MIR200A	12	4	20	11	34	85	38	23	14	30	18	31	24	6	27	4	29	32	26	2	10	0	34	29	38	1	37	27	0	37	41	0	23	31	32	29	46	45	1	36	13	3	43	0	40	5	91	41	14
MIR429	7	2	9	18	35	80	28	12	16	15	12	19	26	11	40	12	15	33	35	0	10	1	42	33	42	8	40	36	0	37	37	1	30	24	18	41	58	35	0	34	19	7	28	0	43	9	118	42	7
AL390719.2	156	65	157	82	254	727	333	168	146	145	132	270	264	97	227	108	222	421	283	18	155	3	339	279	330	33	476	410	2	487	294	2	229	346	195	360	460	329	8	471	249	61	224	1	468	26	1096	368	190
TTLL10-AS1	2	5	12	11	26	137	11	10	16	7	9	9	18	11	5	3	2	20	6	2	11	0	28	38	13	5	55	13	0	34	12	2	20	12	13	28	25	19	0	38	5	8	300	1	13	22	58	13	4
TTLL10	9	3	13	17	37	216	20	18	17	4	13	20	29	22	11	8	7	12	6	2	23	0	56	79	20	4	105	19	1	59	10	1	36	17	15	34	44	26	0	54	10	8	365	1	13	24	87	19	4
TNFRSF18	8	0	0	10	6	12	14	1	9	2	0	2	9	18	1	1	3	0	0	0	3	0	19	14	1	2	15	4	0	11	1	0	5	2	3	4	0	4	0	6	6	5	26	2	4	10	19	0	11
TNFRSF4	10	0	1	5	4	8	5	3	4	2	2	0	9	37	1	6	3	1	1	0	5	0	7	4	2	1	4	4	1	4	3	0	0	1	0	3	6	5	0	1	2	1	16	0	4	6	11	1	6
SDF4	431	108	256	365	347	520	563	202	454	277	236	233	749	382	193	273	365	255	281	82	178	36	671	677	251	247	667	445	26	329	418	50	499	245	277	212	285	328	1	423	373	384	212	42	378	218	1184	375	286
B3GALT6	9	1	8	7	1	17	16	1	4	4	0	3	17	9	2	5	4	1	1	1	4	0	4	7	4	0	16	4	0	5	4	0	8	1	4	4	3	0	0	4	7	10	31	3	6	15	30	4	1
C1QTNF12	3	0	10	3	3	31	7	4	5	6	1	2	13	0	5	2	6	3	5	4	4	0	9	5	8	9	9	12	2	4	9	2	9	3	2	12	14	10	0	7	3	8	10	0	13	2	20	4	8
AL162741.1	8	1	3	12	4	38	10	0	4	6	2	5	24	2	6	7	8	5	3	2	6	0	9	7	9	5	8	8	1	5	11	3	11	2	1	10	7	8	0	6	2	3	8	0	11	4	31	12	4
UBE2J2	402	93	604	254	445	1312	883	390	346	386	268	472	665	264	520	495	759	744	869	141	433	34	728	540	717	227	907	723	19	754	536	40	888	503	482	623	714	569	3	724	486	389	254	25	815	152	2042	654	466
LINC01786	2	0	15	0	6	20	12	9	2	4	5	10	9	7	14	4	12	9	23	2	9	0	8	4	33	2	19	11	0	19	2	0	13	4	10	15	24	9	0	20	7	3	13	0	4	1	18	7	10
SCNN1D	1050	269	2413	494	6326	14997	8097	2716	1424	2245	3109	1256	3069	1446	2419	2845	4522	3461	3676	190	2824	47	4253	3137	2824	1101	7095	3322	41	16401	1653	78	9335	3271	1746	3726	3969	4070	31	6075	4507	1939	1396	45	5282	244	13020	1865	2686
ACAP3	351	127	430	338	1044	3043	1159	431	499	398	358	516	837	374	400	461	691	890	1032	145	479	34	1160	925	622	365	1212	900	26	1558	676	55	1094	585	420	1189	733	712	1	964	693	393	1556	32	807	199	2413	523	411
MIR6726	0	0	0	0	0	0	0	0	0	0	0	0	0	0	0	0	0	1	0	0	0	0	0	0	0	0	1	0	0	0	0	0	1	0	0	0	0	0	0	1	0	0	2	0	0	0	0	0	0
PUSL1	235	68	203	129	370	645	323	178	202	193	218	244	267	128	112	196	226	341	349	103	227	34	460	313	246	212	652	329	10	630	307	45	493	283	246	418	372	228	0	499	379	183	266	20	404	97	1052	263	205
INTS11	136	47	107	130	201	394	220	87	153	148	102	171	220	148	86	114	196	172	284	107	127	33	304	260	99	307	396	166	27	285	174	41	213	159	144	202	179	149	0	210	163	273	445	32	167	134	581	172	151
AL139287.1	8	2	9	3	20	26	9	11	2	6	7	5	16	2	5	1	14	17	27	4	9	1	26	19	5	7	34	17	2	15	4	1	14	7	7	7	11	6	0	20	5	13	30	0	11	10	36	3	6
CPTP	626	177	519	436	705	978	738	340	915	435	435	534	492	269	291	497	592	556	729	383	438	70	781	488	435	587	1559	702	59	1212	544	102	1613	581	543	710	488	537	1	847	1185	502	395	61	752	272	2234	471	703
TAS1R3	219	20	180	33	77	206	65	84	237	149	52	226	66	35	62	146	78	228	222	41	260	9	111	51	99	80	645	204	9	193	46	14	184	99	180	193	188	95	0	237	162	98	83	21	275	41	636	64	224
DVL1	375	134	385	381	571	1121	594	322	625	304	348	431	559	228	231	544	340	439	501	177	301	58	700	435	346	338	980	531	50	807	580	54	1211	665	413	501	490	390	2	759	884	334	286	51	630	133	1745	580	411
MXRA8	154	24	156	55	175	332	222	163	124	102	65	187	141	84	76	118	115	156	250	42	159	9	169	109	205	52	535	166	3	250	144	11	291	153	157	214	201	135	1	222	261	97	88	6	155	45	489	171	176
AURKAIP1	233	50	72	156	98	131	225	85	153	123	87	68	272	228	65	69	166	65	87	56	61	15	256	250	75	75	210	133	18	101	124	9	118	101	120	68	117	151	0	137	85	225	71	14	78	128	329	108	164
NDUFB4P8	0	0	0	0	0	3	0	1	0	0	0	0	0	0	0	0	0	0	0	0	0	0	0	0	0	0	0	0	0	0	2	0	0	0	0	0	0	1	0	0	1	1	3	0	0	0	0	0	0
CCNL2	295	106	182	140	197	503	249	190	266	176	221	213	277	301	153	289	181	438	372	45	185	22	397	255	278	107	592	370	13	216	442	9	210	311	204	381	569	253	1	474	222	368	173	16	253	177	798	445	177
AL391244.1	13	3	2	12	2	8	20	1	10	11	5	5	20	12	2	1	7	3	7	1	2	4	22	15	2	2	26	5	0	1	7	2	4	2	4	4	2	13	0	6	3	19	15	4	5	11	25	5	14
MRPL20	35	5	7	17	7	25	29	10	21	23	10	6	31	40	8	10	20	7	8	2	4	2	39	38	2	5	26	10	1	5	20	1	12	8	11	6	15	22	1	20	11	34	16	5	10	28	45	14	14
AL391244.3	2	1	0	0	1	0	2	0	1	0	0	1	0	0	0	1	0	0	1	0	0	0	0	3	0	0	4	2	0	0	0	0	0	0	0	0	1	0	0	1	0	0	1	0	0	3	3	1	2
ANKRD65	14	7	5	41	42	9	10	0	14	6	17	1	55	15	0	1	0	0	2	0	5	0	84	75	0	5	31	2	5	45	31	0	17	3	12	1	1	23	0	20	9	15	16	1	4	55	77	2	17
AL391244.2	0	0	0	2	1	0	0	0	0	0	0	0	0	0	0	0	0	0	0	0	0	0	0	1	0	0	0	0	0	0	0	0	0	0	0	0	0	0	0	0	0	0	0	0	0	0	1	0	0
TMEM88B	1	0	1	2	2	0	0	0	0	0	0	0	0	0	0	0	0	0	0	0	0	0	1	2	0	1	4	0	0	0	1	0	0	0	0	0	0	1	0	0	0	0	0	0	0	1	1	0	0
LINC01770	2	0	2	4	7	10	0	0	3	1	0	1	7	1	1	0	0	5	1	0	0	0	10	6	0	1	9	0	0	1	6	0	1	1	0	0	0	1	0	4	0	1	4	0	2	1	5	0	0
VWA1	150	95	242	1206	811	637	55	21	133	89	378	77	697	110	76	14	21	123	27	36	11	10	872	1022	10	230	621	34	26	387	474	71	99	195	86	23	23	149	1	282	43	82	235	40	152	327	1209	20	220
ATAD3C	10	3	7	23	49	16	6	4	2	10	17	1	38	9	3	6	10	19	2	6	3	0	54	69	5	8	39	9	0	26	31	5	11	7	13	3	3	4	0	41	5	3	22	0	13	2	43	10	6
ATAD3B	36	5	5	18	11	31	20	8	16	7	5	3	26	29	11	13	12	14	19	3	14	0	62	18	20	7	34	19	0	20	17	1	12	16	15	7	35	19	0	18	9	19	16	4	15	13	44	31	20
AL645728.2	0	0	1	0	0	6	0	0	0	0	0	0	0	0	0	0	0	0	0	0	0	0	0	2	0	0	0	0	0	0	0	0	0	0	0	0	0	0	0	0	0	0	1	0	0	0	0	0	0
ATAD3A	6	3	1	1	4	8	4	0	7	1	2	4	6	10	1	6	0	0	3	0	0	0	12	8	0	2	3	2	1	3	3	0	6	2	4	1	4	3	0	2	3	7	2	0	1	7	12	1	3
TMEM240	1	0	0	1	0	3	2	0	1	2	0	0	2	1	0	0	0	0	0	0	0	0	0	3	1	0	1	0	0	0	1	1	0	0	0	0	0	0	0	0	0	0	2	0	0	1	1	0	3
SSU72	718	127	354	358	354	617	511	284	446	373	320	305	618	590	225	408	400	369	402	85	227	27	700	651	238	132	872	489	40	302	544	16	300	405	344	304	388	375	1	552	279	581	244	22	460	297	1236	498	532
AL645728.1	1	2	2	1	0	2	2	3	2	1	2	1	1	4	2	0	0	1	1	0	0	0	3	2	1	2	3	0	0	0	1	0	3	2	2	1	0	0	0	2	2	3	0	0	1	1	4	1	0
FNDC10	6	0	5	3	6	10	5	0	4	4	4	7	4	3	0	3	6	1	5	1	6	0	8	3	0	1	5	6	2	7	3	0	5	3	4	5	3	1	0	4	5	6	5	0	4	1	15	3	9
AL691432.2	93	13	54	12	35	118	141	34	61	75	28	103	44	16	83	97	55	59	75	9	49	4	38	30	60	12	113	88	1	61	64	3	126	93	50	123	37	67	0	76	87	30	22	3	112	11	260	52	41
MIB2	64	8	37	46	49	157	135	34	93	59	24	37	106	73	38	73	56	30	25	17	23	8	84	51	30	56	63	60	4	76	108	8	112	73	23	72	35	67	0	117	84	170	38	9	138	44	284	72	66
MMP23B	1	0	0	0	0	0	0	0	0	0	0	0	0	0	1	0	0	0	0	0	0	0	0	0	0	0	0	0	0	0	0	0	0	0	0	0	0	0	0	0	0	0	1	0	0	2	2	0	0
CDK11B	217	38	61	140	65	112	203	57	129	127	51	68	170	316	46	91	115	73	77	36	46	7	145	147	36	69	134	90	11	81	118	3	65	87	85	51	80	79	0	97	70	351	53	12	60	110	275	84	121
FO704657.1	19	6	9	7	6	14	22	8	2	15	22	17	21	5	1	10	9	34	18	11	9	3	37	6	13	5	40	22	2	11	17	0	18	25	8	12	34	15	0	11	20	13	4	0	11	6	45	15	20
SLC35E2B	310	117	177	174	131	319	338	132	180	271	190	198	298	207	68	185	177	352	227	174	140	55	408	172	192	128	702	306	24	129	225	26	433	251	113	164	352	230	0	246	249	242	105	32	213	180	887	221	388
AL691432.1	11	0	6	3	3	9	3	10	7	15	0	4	13	7	1	5	3	11	8	4	9	0	22	7	7	2	25	12	1	5	18	3	2	7	1	9	18	11	0	11	11	10	3	0	6	5	20	18	17
MMP23A	0	0	0	0	0	0	1	0	0	0	0	0	0	0	0	0	0	0	0	0	0	0	0	0	0	0	0	0	0	0	0	0	0	0	0	0	0	0	0	0	0	0	0	0	0	0	0	0	0
CDK11A	14	2	2	7	4	11	13	4	7	10	3	0	11	25	0	8	4	1	5	0	3	0	10	12	4	3	10	14	0	4	12	0	8	3	0	1	3	6	0	3	3	33	7	1	3	13	21	8	8
AL031282.2	20	6	5	6	10	33	17	5	33	12	2	6	25	6	10	7	14	20	14	8	13	1	21	10	11	2	75	33	0	4	8	0	19	15	10	6	22	6	0	8	6	19	5	0	11	13	50	19	33
AL031282.1	27	9	9	20	15	65	14	22	81	31	31	36	41	20	33	11	28	34	38	15	34	0	50	39	58	18	222	87	2	21	23	5	47	26	32	30	33	30	0	41	19	89	9	3	25	10	93	60	49
SLC35E2	29	10	7	9	6	36	13	15	24	14	17	26	23	7	6	9	20	13	24	12	19	5	33	16	19	10	93	24	3	13	7	0	24	12	14	20	37	16	0	15	9	24	11	2	20	13	60	25	25
NADK	2696	247	159	1282	232	430	2749	469	1019	1510	205	202	2844	2447	680	735	1504	213	386	146	408	52	1310	1504	234	333	776	932	150	506	846	16	237	387	583	133	472	722	5	416	549	3253	313	75	390	1318	2046	528	1313
GNB1	2796	426	477	1544	284	857	2004	634	1106	1434	324	457	2866	2172	564	909	1547	462	531	279	634	92	1378	1604	367	339	1279	1382	241	568	1187	45	458	685	666	394	655	885	3	766	790	2083	310	135	601	1549	3167	848	1483
AL109917.1	0	0	0	0	0	0	1	0	0	0	0	0	0	2	0	0	1	0	0	2	0	0	0	0	0	0	1	0	0	0	0	0	0	0	0	2	0	0	0	0	1	1	0	0	0	0	0	0	1
CALML6	0	0	0	0	0	0	0	0	0	0	0	0	1	0	0	0	0	0	0	0	1	0	0	0	0	0	0	0	0	0	0	0	0	0	0	0	0	1	0	0	0	0	1	0	0	0	0	0	0
TMEM52	8	0	6	0	1	4	5	3	4	3	0	6	6	4	4	11	3	2	1	0	6	0	1	0	4	1	6	14	0	7	3	0	7	2	0	9	0	0	0	9	3	4	4	0	12	0	20	3	2
CFAP74	0	0	0	0	0	0	0	0	0	0	0	0	0	1	0	0	0	0	0	0	0	0	1	0	0	0	0	0	0	0	0	0	1	1	0	0	0	0	0	0	0	0	3	0	0	0	0	0	0
GABRD	0	0	0	0	0	0	0	0	0	0	0	0	0	0	0	0	0	0	0	0	0	0	2	0	0	0	0	0	0	0	0	0	0	0	0	0	0	0	0	0	0	0	0	0	0	1	1	0	0
AL391845.1	0	0	0	0	0	0	0	0	1	0	0	1	1	0	0	0	0	0	0	0	0	0	0	2	0	0	0	0	0	0	0	0	0	0	0	0	0	0	0	0	0	0	2	0	0	0	0	1	1
PRKCZ	333	183	291	267	318	368	247	183	470	191	489	204	361	134	223	290	233	414	263	54	117	30	559	576	201	134	578	323	26	476	567	36	342	315	208	267	405	222	2	500	351	226	238	14	585	125	1346	613	239
AL590822.2	40	22	45	36	36	38	19	22	64	18	61	17	48	23	19	43	21	48	27	5	16	4	73	76	36	21	68	42	4	66	83	5	32	57	31	31	64	19	0	61	41	23	40	2	85	11	173	90	26
PRKCZ-AS1	14	1	4	8	20	19	10	4	9	6	15	7	27	9	5	6	14	22	17	4	4	0	32	29	5	4	16	6	0	16	34	3	2	18	10	14	20	11	0	24	7	27	15	0	26	7	47	27	6
FAAP20	122	49	77	108	82	106	111	54	157	72	135	54	149	84	62	92	107	105	68	19	56	16	159	155	48	72	137	121	14	118	149	11	142	80	70	57	83	64	1	121	96	144	66	13	142	52	406	152	93
AL590822.1	0	0	0	0	0	1	0	0	0	0	0	0	0	0	0	0	1	0	0	0	0	0	0	0	0	0	0	0	0	0	0	0	0	0	0	0	0	0	0	0	0	0	0	0	0	0	0	0	0
SKI	713	156	401	344	547	451	1227	304	874	446	547	616	999	500	258	907	633	332	245	144	304	59	674	670	257	228	480	592	66	1195	931	43	933	653	308	1064	236	382	1	869	1053	949	350	53	1037	260	2428	448	545
MORN1	15	3	3	13	8	13	11	2	11	4	6	0	16	10	4	7	5	1	6	5	0	0	9	11	1	13	12	2	1	7	7	6	11	8	6	6	1	14	0	3	7	15	15	1	3	6	23	6	9
AL589739.1	2	0	0	0	0	0	0	0	0	0	0	0	0	1	0	0	0	0	0	0	0	0	0	0	0	0	0	0	0	0	0	0	0	0	0	0	0	0	0	0	0	0	0	0	0	0	0	0	0
AL513477.1	1	0	0	0	0	1	3	0	0	0	0	0	1	3	0	2	0	0	0	0	0	0	0	1	0	1	0	3	0	0	0	0	1	0	0	0	0	1	0	0	0	0	2	0	1	0	1	0	0
AL513477.2	1	0	0	1	0	0	0	0	0	1	0	0	0	1	0	0	0	0	0	0	0	0	0	0	0	0	0	0	1	0	1	0	0	0	0	0	0	1	0	0	0	1	0	0	0	0	0	0	0
RER1	1215	325	1166	590	1827	1965	1506	781	828	882	1224	1180	1202	563	893	977	1538	1504	1896	511	635	144	2120	1710	893	693	2348	1170	87	1838	982	124	1422	1262	1218	1287	1305	1105	1	1903	1097	1008	588	91	1270	448	4048	1288	990
PEX10	73	30	51	37	50	94	89	35	79	56	32	61	75	59	25	53	77	58	61	16	34	3	92	57	38	45	110	58	3	78	58	9	86	52	55	55	44	64	0	89	58	76	73	5	43	40	227	49	65
PLCH2	16	5	5	17	26	23	33	15	18	15	12	9	48	19	5	10	20	6	14	6	6	0	53	43	3	12	22	8	4	29	30	0	27	21	14	13	10	21	0	26	19	28	14	0	24	19	83	16	16
AL139246.1	0	0	0	0	0	0	0	0	0	0	0	0	1	0	0	0	0	0	0	0	0	0	0	0	0	0	0	0	0	0	1	0	0	1	0	0	0	0	0	0	0	0	3	0	0	0	0	0	1
AL139246.4	0	0	0	0	0	0	0	1	0	0	0	1	0	0	0	0	0	0	0	0	0	0	0	0	0	0	0	0	0	0	0	0	0	0	0	0	0	0	0	0	0	0	3	0	1	1	2	0	0
PANK4	89	5	25	38	21	37	83	16	44	39	18	12	60	53	11	12	33	24	34	14	14	3	37	37	19	30	60	48	6	12	41	3	18	29	16	21	17	31	1	23	24	83	22	3	30	55	114	42	60
HES5	10	2	6	6	9	10	37	4	10	9	19	9	32	6	8	4	7	9	14	3	13	2	12	11	4	0	49	23	0	32	12	0	16	14	3	19	1	8	0	28	20	8	11	0	18	1	60	11	19
AL139246.5	145	8	16	38	13	16	63	2	18	26	15	27	28	43	17	26	24	17	7	1	32	0	17	17	14	9	48	36	11	64	15	0	28	19	14	35	17	14	0	32	19	46	65	2	35	33	111	14	50
TNFRSF14-AS1	326	25	8	157	11	54	317	32	55	102	15	8	150	221	21	90	103	10	8	9	36	3	36	66	9	26	31	130	75	54	63	0	25	52	74	16	78	57	0	24	57	227	217	12	45	134	210	31	199
TNFRSF14	1631	111	55	813	71	245	1162	116	225	443	82	38	899	831	124	373	429	48	33	39	146	16	315	482	54	88	140	675	321	302	311	5	82	233	327	79	320	274	2	118	270	1097	195	64	326	679	1162	154	899
AL139246.2	19	2	0	4	1	1	22	1	4	2	0	1	5	11	3	6	8	0	0	0	2	1	1	5	0	3	1	4	3	3	7	0	0	3	2	3	3	5	0	0	4	25	10	1	1	2	5	0	6
AL139246.3	7	0	0	1	0	1	5	0	0	3	0	0	2	5	0	0	0	3	0	0	1	0	5	1	0	2	0	2	0	6	2	0	3	1	1	1	2	3	0	1	6	7	8	0	0	7	10	0	2
FAM213B	147	29	65	55	113	352	331	84	58	76	68	125	111	72	81	188	142	82	90	43	45	14	110	195	53	85	97	137	23	430	198	26	284	238	103	234	129	147	1	175	209	129	70	27	550	64	1028	136	122
MMEL1	158	21	100	26	125	640	513	126	112	85	56	231	157	72	144	243	259	148	164	55	57	36	110	89	99	115	90	209	8	392	281	26	495	525	175	331	285	216	2	238	288	114	48	12	843	30	1478	235	106
AL831784.1	0	0	0	0	0	0	0	0	0	0	0	0	0	0	0	0	0	0	0	0	0	0	0	0	0	0	0	0	0	0	0	0	0	0	0	0	0	0	0	0	0	0	0	0	0	0	0	0	0
TTC34	4	0	0	1	0	0	1	2	1	0	0	0	0	1	0	0	0	0	0	0	0	0	0	0	0	1	1	0	0	0	0	0	1	0	1	0	0	1	0	0	1	1	0	0	0	0	0	0	2
AL592464.1	0	0	0	0	0	0	0	0	0	0	0	0	0	0	0	0	0	0	0	0	0	0	0	0	0	0	0	0	0	0	0	0	0	0	0	0	0	0	0	0	0	0	0	0	0	1	1	0	0
ACTRT2	0	0	0	0	0	0	0	0	0	0	0	0	0	0	0	0	0	0	0	0	0	0	0	0	0	0	0	0	0	0	0	0	4	0	0	0	0	0	0	0	0	0	2	0	0	0	0	0	0
LINC00982	0	0	0	0	0	1	1	0	1	0	0	0	0	0	0	0	0	0	0	0	0	0	0	0	0	0	0	0	0	0	0	1	0	0	0	0	0	0	0	0	0	1	0	0	0	0	0	0	0
PRDM16	2	0	0	1	0	0	0	1	0	0	0	0	2	2	0	0	0	0	0	0	1	0	1	0	0	0	0	1	0	0	0	0	0	0	0	0	0	0	0	1	0	1	1	0	0	1	1	0	1
AL008733.1	0	0	0	0	0	0	0	0	0	0	0	0	0	0	0	0	0	0	0	0	0	0	0	0	0	0	0	0	0	0	0	0	2	0	0	0	0	0	0	0	0	0	0	0	0	0	0	0	1
AL512383.1	0	0	0	0	0	0	0	0	0	0	0	0	0	0	0	0	0	0	0	0	0	0	0	0	0	0	0	0	0	0	0	0	0	0	0	0	0	0	0	0	0	0	0	0	0	0	0	0	0
AL590438.1	0	0	0	0	0	0	0	0	0	1	0	0	0	2	0	0	0	0	0	0	0	0	0	0	0	0	0	2	0	0	0	0	0	0	1	0	0	0	0	0	0	0	1	0	0	0	0	0	2
ARHGEF16	128	81	85	146	263	299	87	95	178	97	142	86	134	53	47	161	75	86	104	75	38	41	308	299	52	202	252	86	14	329	213	26	203	196	95	175	128	128	0	309	150	161	179	12	217	72	587	155	109
AL512413.1	0	1	2	1	1	1	0	0	0	1	0	0	2	1	0	3	0	1	0	0	0	0	0	0	0	0	3	0	0	2	0	0	1	0	1	7	0	0	0	0	0	0	1	0	2	0	2	1	0
MEGF6	146	15	32	92	37	64	116	30	149	91	14	41	173	141	28	101	63	31	20	10	46	1	67	101	32	28	44	103	3	94	61	3	35	85	21	43	49	57	0	58	137	282	37	1	91	47	161	87	58
MIR551A	0	0	0	0	0	0	0	0	0	0	0	0	1	0	0	0	0	0	0	0	0	0	0	0	0	0	0	0	0	0	0	0	0	0	0	0	0	1	0	0	0	0	0	0	0	0	0	0	0
AL513320.1	3	0	0	0	0	0	1	0	0	4	0	0	1	2	0	0	2	0	0	0	2	0	1	1	0	0	1	0	0	0	0	1	0	0	0	0	1	0	0	3	0	2	1	0	0	0	0	1	1
TPRG1L	1056	342	1141	477	804	1776	1084	607	996	819	805	1060	862	348	706	896	1127	1063	1372	514	898	138	1218	842	666	908	2373	1419	120	890	873	144	1164	1049	1332	1018	1144	1028	2	1214	1100	836	397	166	893	393	2976	1143	913
WRAP73	40	7	2	4	2	7	41	14	20	11	7	8	54	24	9	5	25	1	4	7	3	1	28	21	6	12	15	8	1	13	12	2	2	16	6	10	15	14	0	9	3	51	14	0	4	12	29	7	22
TP73	1	5	4	0	3	0	2	2	9	0	1	1	6	11	2	1	10	0	0	0	2	0	4	2	0	0	4	7	0	7	37	0	5	9	3	7	8	0	0	1	8	4	2	1	6	0	10	12	9
AL136528.1	2	0	0	0	0	0	1	0	0	1	0	0	0	0	0	0	1	0	0	0	0	0	0	1	0	0	1	1	0	0	1	0	0	0	0	3	0	0	0	0	0	0	3	0	0	0	0	1	0
AL136528.2	0	0	0	0	0	0	0	0	0	0	0	0	0	0	0	0	0	0	0	1	0	0	0	0	0	0	1	1	0	1	4	0	0	0	0	0	0	0	0	0	0	0	0	0	0	0	0	0	0
TP73-AS1	4	1	2	2	0	3	15	4	0	2	0	0	4	15	0	0	0	0	2	0	0	0	1	3	0	2	3	2	0	7	2	1	2	0	0	0	0	0	0	1	0	14	3	0	3	2	7	5	0
CCDC27	0	1	0	0	0	0	0	0	0	0	0	0	0	0	0	0	0	0	0	0	0	0	0	0	0	0	0	0	0	0	0	1	4	0	0	0	0	0	0	0	0	0	1	0	1	0	1	0	0
SMIM1	1	1	0	1	0	0	1	0	0	1	0	0	0	2	0	0	3	1	0	0	0	0	0	1	0	1	0	1	0	0	0	0	2	0	0	0	0	0	0	0	0	0	0	1	0	0	2	0	0
LRRC47	55	21	16	21	21	37	39	12	65	28	36	16	63	35	9	15	7	16	3	5	8	1	55	44	12	5	92	39	3	19	42	1	19	17	17	19	22	34	0	39	8	37	34	4	10	22	61	21	30
RN7SL574P	0	0	0	0	0	0	0	0	0	0	0	0	0	0	0	0	0	0	0	0	0	0	0	1	0	0	0	0	0	0	0	0	0	0	0	1	0	0	0	0	0	0	0	0	0	0	0	0	0
AL365330.1	5	2	1	0	2	4	4	0	12	3	2	2	5	6	0	5	2	2	0	0	0	0	5	4	3	1	6	8	0	2	10	0	2	1	3	3	2	2	0	5	3	4	1	0	4	3	11	5	1
CEP104	82	23	26	41	31	22	35	22	56	26	41	31	69	42	17	21	24	25	17	19	14	1	99	75	9	30	80	37	2	21	54	9	26	28	20	23	29	32	1	50	19	42	33	6	18	30	79	31	41
DFFB	1	2	0	6	0	4	4	0	0	4	0	1	6	13	1	3	2	2	0	1	0	0	9	1	0	1	1	0	0	1	0	0	0	1	1	0	1	0	0	0	0	11	1	0	0	0	1	1	5
C1orf174	17	3	4	10	2	2	14	8	19	8	3	1	23	11	4	4	6	1	4	1	1	1	16	15	1	4	19	8	1	4	6	2	5	3	7	1	3	6	0	4	2	21	6	4	1	12	15	6	12
LINC01134	6	0	4	3	3	3	0	3	7	7	2	3	2	1	1	0	1	9	3	0	2	0	5	5	2	0	9	6	0	4	1	0	2	1	4	2	6	5	0	4	2	2	11	0	1	1	6	10	3
LINC01346	0	0	0	0	0	0	0	0	0	0	0	0	0	0	0	0	0	0	0	1	0	0	0	0	0	0	0	0	0	0	0	0	0	0	0	0	0	0	0	0	0	0	0	0	0	0	0	0	0
AL805961.2	0	0	0	0	0	0	0	0	0	0	0	0	0	0	0	0	0	0	0	0	0	0	0	0	0	0	0	0	0	0	0	0	0	0	0	0	0	0	0	0	0	0	0	0	0	0	0	0	0
LINC01777	0	0	0	0	0	0	0	0	0	0	0	0	0	0	0	0	0	0	0	0	0	0	0	0	0	0	0	0	0	0	0	0	0	0	0	0	0	0	0	0	0	0	0	0	0	0	0	0	0
LINC01646	0	0	0	0	0	0	0	0	0	0	0	0	0	0	0	0	0	0	0	0	0	0	0	0	0	0	0	0	0	0	0	0	1	0	0	0	0	0	0	0	0	0	0	0	0	0	0	0	0
AJAP1	0	0	1	1	0	0	0	0	0	0	0	0	0	0	0	0	0	0	0	0	0	0	0	0	0	0	0	0	0	0	0	1	0	0	0	0	0	1	0	0	0	0	0	0	0	3	3	0	0
Z98259.1	0	0	0	0	0	0	0	0	0	0	0	0	0	0	0	0	0	0	0	0	0	0	0	0	0	0	0	0	0	0	0	0	1	0	0	0	0	0	0	0	0	0	0	0	0	0	0	0	0
MIR4689	0	0	0	0	0	0	0	0	0	0	0	0	0	0	0	0	0	0	0	0	0	0	0	0	0	0	0	0	0	0	0	0	0	0	0	0	0	0	0	0	0	0	0	0	0	0	0	0	0
NPHP4	44	2	4	21	11	21	48	5	21	27	5	6	45	38	8	36	24	9	11	7	4	3	22	42	7	7	16	20	2	23	37	1	15	18	7	26	16	13	0	13	31	48	6	2	43	27	102	16	16
KCNAB2	576	43	18	344	16	30	475	48	105	320	2	2	439	273	32	102	243	5	19	20	45	4	128	195	18	31	54	274	122	98	114	1	19	54	69	3	119	145	1	32	110	603	34	60	42	208	270	71	524
CHD5	2	0	0	0	0	1	2	0	2	0	0	0	2	1	0	0	1	0	0	0	0	0	2	0	0	0	0	0	0	1	1	0	9	0	0	0	0	0	0	0	0	0	2	0	2	2	5	0	0
RPL22	177	57	294	50	177	460	296	247	163	178	152	396	295	186	332	377	337	345	398	44	185	25	346	231	232	45	346	392	8	155	326	8	237	536	375	347	447	293	3	427	289	95	98	12	476	65	846	467	146
AL031847.1	1	0	1	3	0	4	1	1	1	0	0	2	3	1	0	0	2	0	1	0	0	0	1	0	0	1	4	2	0	0	0	0	0	2	1	3	1	0	0	1	2	0	0	0	2	1	5	1	1
RNF207	12	10	13	6	3	53	20	13	46	11	22	19	19	40	2	9	10	21	37	5	12	3	27	15	4	4	42	33	3	16	15	2	15	18	8	21	34	23	2	33	32	19	29	0	28	14	64	24	17
ICMT	308	229	611	243	265	1150	455	501	470	271	362	647	378	237	312	508	372	633	739	549	412	175	494	294	373	490	1716	627	42	198	300	149	462	521	461	787	528	554	3	668	544	591	190	133	540	202	1451	539	455
LINC00337	0	0	1	1	0	9	1	2	0	0	0	1	1	0	0	0	0	1	5	0	1	0	0	0	0	1	4	2	0	1	1	0	1	2	2	1	1	2	0	5	1	0	4	0	0	1	4	0	0
HES3	0	0	2	0	0	0	0	0	0	0	0	0	0	0	0	0	0	0	0	0	0	0	0	1	0	0	1	0	0	0	1	0	0	0	0	0	1	0	0	0	0	0	0	0	0	0	4	0	0
GPR153	403	95	477	336	288	427	533	225	411	238	332	283	700	234	171	571	438	440	420	71	213	21	554	312	263	94	1471	369	14	656	483	29	528	258	202	217	510	347	4	513	943	256	169	9	392	66	2119	376	465
ACOT7	10	1	11	6	13	14	17	6	8	5	4	9	30	14	8	10	10	4	10	1	5	1	19	20	6	4	23	11	2	12	13	4	10	11	21	9	5	5	0	13	12	11	9	2	9	3	22	10	6
AL031848.2	1	0	0	0	0	2	0	1	1	0	0	0	1	0	0	1	1	0	0	0	1	0	0	0	0	0	0	0	0	0	0	0	1	0	0	0	0	0	0	0	0	0	2	0	0	1	1	0	0
HES2	76	13	4	13	13	12	16	3	32	9	11	53	77	25	20	9	8	17	62	4	13	1	75	33	13	2	43	19	1	15	11	1	37	8	62	18	10	19	0	31	46	47	47	3	7	61	94	7	28
ESPN	2	0	2	1	3	3	4	2	3	1	1	5	3	5	1	1	1	0	0	1	3	0	7	4	4	3	2	7	0	1	1	1	10	3	2	2	0	3	0	1	6	11	5	1	7	3	12	2	1
MIR4252	0	0	0	0	0	0	0	0	0	0	0	0	0	0	0	0	0	0	0	0	0	0	0	0	0	0	0	0	0	0	0	0	0	0	0	0	0	0	0	0	0	0	1	0	0	2	2	0	0
AL031848.1	0	0	0	0	0	0	0	0	0	0	0	0	0	0	0	0	0	0	0	1	1	0	0	2	0	0	1	0	0	0	0	0	2	0	2	1	0	0	0	0	0	0	0	0	0	2	2	0	0
TNFRSF25	5	2	0	3	2	5	3	0	3	0	0	3	9	18	1	1	1	1	1	1	1	0	16	7	1	1	0	1	0	2	3	1	0	1	3	3	1	4	0	3	1	4	1	1	2	4	7	2	1
PLEKHG5	9	2	1	6	8	7	17	0	3	6	2	4	66	1	5	5	10	6	4	1	2	2	63	58	3	7	2	5	1	3	4	3	21	17	2	7	9	10	0	2	1	17	9	0	12	7	21	2	5
NOL9	30	2	3	6	3	13	20	5	12	10	3	4	9	21	2	4	5	2	1	1	2	0	11	10	4	4	15	5	0	1	12	2	1	5	5	4	5	5	0	11	5	10	8	2	5	18	30	10	6
RNU6-731P	0	0	0	0	0	0	0	0	0	0	0	0	0	0	0	0	0	0	0	0	0	0	0	0	0	0	0	0	0	0	0	0	0	0	0	0	0	0	0	0	0	0	0	0	0	0	0	0	0
AL591866.1	0	0	0	0	0	0	0	0	0	2	0	0	0	0	0	0	0	0	0	0	0	0	0	0	0	0	0	0	0	1	0	0	0	0	0	0	0	0	0	0	0	0	0	0	0	1	1	0	0
TAS1R1	2	0	3	2	0	3	3	0	5	3	0	1	1	2	0	0	0	1	0	0	1	0	1	0	0	2	1	2	0	0	0	0	1	0	1	0	0	0	0	0	4	1	56	0	2	10	12	1	2
ZBTB48	284	34	38	146	11	79	122	29	97	82	12	33	120	184	18	55	71	33	38	20	49	13	71	81	24	100	82	99	34	35	73	11	33	52	39	52	66	55	0	53	68	245	314	12	51	200	303	54	96
KLHL21	3895	617	1487	1604	1258	1982	3214	1183	2446	1483	912	2224	2815	1929	1594	2300	1681	2057	1582	487	2092	274	1654	987	1853	1129	3138	4409	196	3018	1712	104	2973	2762	1308	4094	1662	1364	5	2728	3521	2290	1622	150	3252	956	7243	1800	1976
PHF13	775	272	427	508	282	782	308	308	466	429	300	530	580	193	463	279	593	709	978	267	342	140	616	392	404	371	1370	704	65	423	400	77	563	517	381	443	671	513	1	493	563	477	188	73	522	220	1662	781	477
THAP3	24	6	10	19	8	21	20	9	26	7	22	5	29	21	5	11	12	17	7	13	9	3	41	26	6	27	30	15	4	13	14	4	23	7	9	7	23	20	0	13	10	25	14	8	11	23	50	21	17
DNAJC11	7	7	5	10	6	14	17	1	12	10	11	1	15	23	4	10	4	8	7	1	4	1	36	11	2	7	16	8	1	6	9	2	10	3	4	2	7	16	0	11	5	12	22	2	3	19	23	5	10
AL591163.1	0	0	0	0	0	0	0	0	0	0	0	0	0	0	0	0	0	0	0	0	0	0	0	0	0	0	0	0	0	0	0	0	0	0	0	0	0	0	0	0	0	0	1	0	0	0	0	0	0
AL590128.2	0	1	0	0	0	1	2	0	1	0	0	1	0	0	1	1	0	1	0	0	0	0	0	0	0	0	0	0	0	0	1	0	3	0	2	1	0	0	0	0	0	0	12	0	1	0	3	0	1
CAMTA1	26	12	27	11	44	45	41	37	50	15	18	53	54	33	38	62	21	51	76	10	21	4	67	59	40	12	49	56	2	38	93	1	26	36	21	72	50	31	0	60	38	24	14	2	69	16	137	83	18
AL590128.1	2	1	1	1	1	5	0	0	5	2	1	5	3	3	1	4	0	3	2	0	0	0	10	8	5	0	4	3	0	2	9	0	1	5	0	14	5	2	0	7	2	2	1	1	6	0	12	8	3
AL512330.1	0	0	0	0	0	0	0	0	0	0	0	0	0	0	0	1	0	0	0	0	0	0	0	0	1	0	0	0	0	0	0	0	0	0	0	0	0	1	0	0	0	0	0	0	0	0	0	0	0
CAMTA1-IT1	0	0	0	0	0	0	0	0	0	0	0	0	0	0	0	0	0	0	0	0	0	0	0	0	0	0	0	0	0	0	0	0	0	0	0	0	1	0	0	0	0	0	0	0	0	0	0	0	0
Z97987.1	0	0	0	0	0	0	0	0	0	0	0	0	0	0	0	0	0	0	0	0	0	0	0	0	0	0	0	0	0	0	0	0	0	0	0	0	0	0	0	0	0	0	1	0	0	0	0	0	0
AL359881.1	0	0	0	0	0	0	0	0	0	0	0	0	0	0	0	0	0	0	0	0	0	0	0	0	0	0	0	0	0	0	0	0	0	0	0	0	0	0	0	0	0	0	0	0	0	0	0	0	0
VAMP3	1064	255	629	471	496	901	908	604	638	691	470	795	1248	660	457	905	608	717	621	161	463	74	1085	854	395	237	1218	832	58	579	822	40	542	703	677	617	743	694	2	1049	526	709	257	43	700	359	1921	838	544
Z98884.2	9	4	18	4	6	7	7	11	12	10	5	14	10	10	4	18	10	17	9	2	9	2	11	7	9	3	23	21	0	10	9	1	5	7	6	15	16	13	0	23	15	16	1	0	10	6	35	11	8
PER3	384	124	383	89	204	680	534	287	433	191	257	489	463	170	328	678	347	718	543	74	344	45	275	112	312	88	497	611	10	316	420	10	604	413	300	495	631	511	0	581	657	169	156	14	730	71	1485	577	240
Z98884.1	31	12	17	10	13	50	51	19	48	10	17	27	26	10	21	37	32	49	33	7	24	3	12	8	17	7	29	37	1	24	34	1	78	26	20	35	45	36	0	39	54	11	17	2	52	9	129	36	24
UTS2	65	17	59	10	20	81	71	28	46	34	35	95	65	19	51	79	57	102	65	7	59	6	43	8	33	10	90	84	3	37	49	3	54	43	43	63	67	68	0	74	77	17	16	2	85	18	210	61	43
TNFRSF9	189	3	5	67	7	14	84	19	36	74	8	3	271	101	12	56	112	0	15	8	6	2	80	89	4	20	19	39	5	23	32	1	0	14	30	0	17	56	0	11	28	151	8	4	6	54	68	26	61
AL009183.1	6	0	1	2	0	1	3	0	1	4	0	0	4	1	0	0	1	0	0	0	1	0	0	0	1	0	0	0	0	0	0	0	0	0	0	0	0	0	0	0	0	4	2	1	1	1	2	0	3
PARK7	51	4	5	18	6	44	59	9	36	27	5	3	60	92	10	21	27	4	6	2	17	0	40	39	6	4	19	12	0	11	23	1	8	14	11	12	8	26	0	13	10	76	5	1	17	38	62	18	27
Y_RNA	696	142	338	363	774	1012	692	426	500	461	517	540	756	853	381	644	356	882	1163	74	293	35	1137	1070	632	242	725	737	38	708	838	20	189	691	232	714	1053	468	3	988	424	1096	404	33	746	478	1687	770	385
AL034417.4	56	25	112	7	45	353	335	93	87	54	49	75	260	184	133	140	63	208	68	6	126	18	56	21	82	3	162	482	0	197	72	2	522	80	42	394	48	103	1	159	445	81	48	3	126	22	350	114	71
AL034417.3	2	1	13	4	6	41	10	7	7	5	14	9	13	34	6	5	6	17	12	0	6	0	12	8	14	0	25	23	0	11	6	0	22	5	8	65	12	12	0	27	14	4	10	0	11	1	23	15	1
ERRFI1	4721	3012	7148	663	6185	23593	21939	8252	4628	6802	4663	7351	22214	6027	10498	10141	9032	12847	8162	793	9292	861	5456	4953	4897	1125	12046	22975	149	24113	11689	296	27006	7695	4430	20315	7205	10501	41	10937	25468	4725	1855	237	14856	984	38311	15365	4345
AL034417.2	0	4	12	3	6	26	23	7	2	8	13	5	11	4	15	8	8	12	10	1	15	0	4	11	2	0	13	32	0	24	14	0	16	2	7	24	4	3	0	25	14	3	4	0	10	1	28	12	6
AL034417.1	0	0	0	0	0	0	0	0	0	0	0	0	0	0	0	0	0	0	1	0	0	0	0	0	0	0	0	0	0	0	0	0	0	0	0	2	0	0	0	0	0	0	0	0	0	0	0	0	0
AL358876.1	0	0	0	0	0	0	0	0	0	0	0	0	0	0	0	0	0	0	0	0	0	0	0	0	0	0	0	1	0	0	0	0	0	0	0	0	0	0	0	0	0	0	0	0	0	0	0	0	0
LINC01714	1	0	0	0	0	1	0	1	0	0	0	0	0	2	1	0	1	0	0	0	0	0	0	0	0	0	0	0	0	1	0	0	0	0	0	1	0	0	0	0	1	1	0	0	0	0	1	0	0
RNU1-7P	0	0	0	0	0	0	0	0	0	0	0	0	0	0	0	0	0	2	0	0	0	0	0	0	0	0	0	0	0	0	0	0	0	0	0	0	0	0	0	0	0	0	0	0	0	0	0	0	0
AL358876.2	0	0	0	0	0	0	0	0	0	0	0	0	0	1	0	0	0	0	0	0	0	0	0	0	0	0	0	0	0	0	0	0	0	0	0	0	0	0	0	0	0	0	0	0	0	0	0	0	0
SLC45A1	0	0	0	0	0	0	0	0	0	0	0	0	0	1	0	0	0	0	0	0	0	0	0	0	0	0	0	0	0	0	1	0	0	0	0	0	0	0	0	0	1	0	0	0	0	1	1	0	0
RERE	1544	773	1055	1678	2476	2685	1537	619	1104	768	1480	1052	2084	331	648	526	1452	1042	922	651	738	162	2772	6530	749	506	3720	623	81	3268	1501	80	1581	1429	797	1112	948	1145	9	797	1392	1529	1032	49	1397	612	4808	997	1184
AL096855.1	6	0	1	2	7	3	22	5	2	3	1	0	4	10	2	3	7	4	6	1	2	0	6	9	2	2	2	4	0	1	7	0	1	6	4	2	10	3	0	6	1	29	6	0	3	5	11	4	5
SNORA77	6	0	0	0	3	4	3	0	4	0	0	0	3	6	0	3	0	3	2	1	0	0	3	5	0	2	0	2	0	1	1	0	0	4	0	0	3	1	0	0	2	10	1	0	2	3	5	1	1
AL096855.2	0	0	1	0	2	5	0	0	3	0	0	0	0	2	0	1	1	3	4	2	0	1	3	1	2	1	1	0	1	0	2	0	1	3	1	5	2	0	0	1	1	1	1	0	3	0	4	3	0
RPL7P11	0	1	2	0	1	1	1	1	0	0	1	2	0	0	2	3	0	4	3	3	1	0	8	3	3	5	2	0	0	2	1	0	1	4	0	2	6	1	0	6	0	1	1	0	2	1	5	4	0
RPL7P7	0	0	0	2	3	1	0	1	0	0	1	1	0	1	0	3	3	1	5	0	1	0	1	0	2	4	0	2	0	1	0	0	1	5	0	5	2	3	0	3	0	2	1	0	0	2	2	4	1
AL357552.1	1	0	1	1	2	2	0	0	0	0	0	1	0	2	0	0	0	1	3	0	1	0	2	1	1	1	0	1	1	0	1	2	1	2	0	2	6	0	0	5	0	1	1	0	4	1	7	2	1
AL357552.2	1	0	1	2	1	6	0	0	1	0	1	3	0	0	0	0	1	4	3	2	0	0	3	1	2	1	0	3	0	3	0	0	0	4	0	1	1	0	0	3	1	3	3	0	1	3	4	5	0
RPL23AP19	0	0	0	0	0	0	0	0	0	0	0	0	0	0	0	0	0	0	0	0	0	0	0	0	0	0	0	0	0	0	0	0	0	0	0	0	0	0	0	0	0	0	0	0	0	0	0	0	0
ENO1	3900	512	2252	1359	3050	8231	4512	2942	2470	1930	2147	2291	4849	4783	2655	5615	2576	4019	2947	901	1509	388	4974	3366	1913	2220	2584	4596	277	5606	5560	239	3367	5946	2419	4789	6298	3804	11	6287	4005	3173	1278	376	9150	1833	17038	5243	1958
MIR6728	0	0	0	0	0	1	0	1	0	0	0	1	1	0	0	1	0	0	0	0	0	0	0	1	0	1	0	0	0	0	0	0	0	3	0	1	0	0	0	2	0	1	0	0	0	1	1	0	0
ENO1-IT1	31	2	6	23	9	39	24	20	11	9	17	6	46	44	9	40	12	23	8	1	11	0	28	16	11	10	14	25	1	30	31	0	15	30	6	29	29	23	0	37	18	22	10	0	37	25	76	39	14
ENO1-AS1	1	0	1	0	0	1	1	0	1	0	0	0	1	8	1	0	1	5	0	0	0	0	1	1	0	1	3	3	0	2	2	0	2	1	0	0	1	3	0	2	1	2	1	0	1	3	7	0	2
RNU6-304P	0	0	0	0	0	0	0	0	1	0	0	0	0	0	0	0	0	0	0	0	0	0	0	0	0	0	0	0	0	0	1	0	0	0	0	0	0	0	0	0	0	0	1	0	0	0	0	0	0
HMGN2P17	0	0	0	0	0	0	1	0	0	0	0	0	0	0	0	0	0	0	0	0	0	0	0	0	0	0	0	0	0	0	0	0	0	0	0	0	0	0	0	0	0	1	4	0	0	0	0	0	0
AL139415.1	0	0	0	0	0	0	0	0	0	0	0	0	0	0	0	0	1	0	0	0	0	0	0	0	0	0	0	0	0	0	0	0	0	0	0	0	0	0	0	0	0	0	0	0	0	0	0	0	0
CA6	0	3	1	0	0	0	1	0	0	0	0	0	0	0	6	24	7	1	0	1	0	0	2	1	0	7	1	0	0	0	0	1	1	0	0	1	1	9	0	0	0	0	1	0	2	0	2	0	0
SLC2A7	0	0	0	0	0	0	0	0	0	0	0	0	0	0	0	0	0	0	0	0	0	0	0	0	0	0	0	0	0	0	0	0	0	0	0	0	0	0	0	0	0	0	0	0	1	0	1	0	0
SLC2A5	182	24	118	41	90	204	235	53	115	70	81	233	115	138	291	181	196	275	627	41	85	4	105	95	140	46	195	235	5	382	193	10	146	141	113	275	103	129	1	407	160	165	79	15	410	32	877	158	74
SCARNA16	2	5	4	2	17	13	0	3	4	2	14	10	3	5	4	6	3	26	18	2	4	0	21	34	15	0	10	3	2	7	8	1	0	7	3	12	27	4	0	15	1	5	10	0	4	1	8	15	8
GPR157	2095	305	2506	1570	2458	3391	7160	1267	1433	569	757	2662	3604	1384	2003	5597	1669	2343	1195	1082	1495	446	3047	2433	1933	1505	1457	2750	163	6198	3156	293	6822	4807	1931	6005	2020	1229	12	6346	4806	3420	838	262	5484	648	13942	2492	952
MIR34AHG	19	11	38	37	114	98	11	11	28	16	29	23	51	27	14	39	27	49	64	10	2	3	132	122	37	26	50	20	0	92	63	1	44	90	13	48	132	26	0	107	12	13	46	1	50	25	130	61	13
LINC01759	5	2	5	8	15	23	7	9	12	5	3	12	12	9	7	13	3	5	9	1	3	0	20	22	8	8	11	2	0	12	20	0	16	18	1	8	20	4	0	23	5	8	6	0	16	3	41	16	6
Z98044.1	0	0	0	0	0	0	0	0	0	0	0	0	0	0	0	0	0	0	0	0	0	0	0	0	0	0	1	0	0	0	0	0	0	0	0	0	0	0	0	0	0	0	0	0	0	0	0	0	0
H6PD	293	161	81	1085	273	199	258	85	242	192	540	21	925	295	61	83	177	47	122	72	51	14	2834	3872	51	570	663	79	66	526	241	125	76	90	275	45	68	214	1	556	72	333	219	44	97	255	735	47	209
SPSB1	400	52	628	183	161	1107	1375	760	229	207	55	721	977	259	980	1497	490	811	432	204	173	63	546	333	346	193	611	870	25	457	801	50	1019	962	519	870	769	373	6	647	1265	488	191	37	2736	137	3466	1130	445
BX323043.1	0	0	0	0	0	0	0	0	0	0	0	0	0	0	0	1	0	0	0	0	0	0	0	0	0	0	0	0	0	0	0	0	0	0	0	0	0	0	0	0	0	0	2	0	0	0	0	0	0
AL928921.2	0	0	0	1	1	2	1	0	0	0	0	0	0	0	0	0	0	0	0	0	0	0	0	0	0	0	0	0	0	0	0	0	0	0	0	0	0	0	0	0	0	0	1	0	2	0	2	0	0
RNA5SP40	0	0	0	0	0	0	0	0	0	0	0	0	0	0	0	0	0	0	0	0	0	0	0	0	0	0	0	0	0	0	0	0	0	0	0	0	0	0	0	0	0	0	1	0	0	0	0	0	0
SLC25A33	15	1	7	6	9	7	22	8	19	6	9	6	10	13	10	20	4	7	4	0	1	0	15	5	2	0	15	10	2	12	13	0	9	6	5	18	6	5	0	16	15	5	8	0	4	9	22	10	13
AL954705.1	2	0	0	0	0	0	1	0	5	0	0	2	0	0	1	1	2	1	1	0	0	0	2	0	0	0	1	2	0	1	0	0	0	0	0	0	1	0	0	2	0	1	0	0	1	0	2	1	0
TMEM201	5	0	0	1	1	7	10	0	1	0	0	1	2	1	0	1	0	1	1	0	1	0	2	4	0	0	1	2	0	2	4	0	1	1	1	0	0	1	0	2	2	4	3	1	1	1	3	0	2
PIK3CD	1928	177	75	603	85	71	2428	286	658	1325	23	57	2503	1223	363	244	1488	38	160	112	260	41	1138	1437	117	197	232	397	33	276	699	15	26	309	250	13	148	725	2	68	277	3667	86	27	52	715	868	427	1023
PIK3CD-AS1	42	1	2	17	1	1	51	7	13	39	1	0	53	7	10	1	15	0	5	0	1	1	19	34	7	1	5	5	0	5	18	2	1	9	6	0	1	13	0	4	3	51	2	3	3	20	24	2	25
AL691449.1	5	1	1	0	0	1	5	1	0	7	1	0	7	0	2	0	3	1	1	0	1	0	1	5	3	0	0	1	0	2	4	0	0	1	0	1	1	0	0	0	2	6	0	0	0	3	3	0	6
PIK3CD-AS2	24	0	0	2	0	1	25	4	8	19	0	1	30	2	3	10	13	0	4	1	5	0	16	12	4	0	0	3	0	2	10	0	0	6	5	0	5	10	0	0	4	29	2	0	0	12	13	2	16
CLSTN1	168	106	152	126	185	640	353	167	317	158	74	172	283	272	117	210	188	202	244	616	63	99	327	326	86	434	333	285	77	179	403	130	323	164	325	211	255	335	0	250	251	440	130	106	401	183	826	520	119
MZT1P1	0	1	1	2	1	1	0	0	0	1	0	1	0	1	0	0	0	3	3	0	0	0	0	0	0	0	1	0	0	0	4	0	0	0	0	0	0	0	0	0	1	0	0	0	0	1	2	1	0
AL357140.3	2	0	1	3	9	1	2	1	3	1	4	0	1	0	1	1	1	1	4	0	1	0	7	0	3	10	2	0	0	2	4	0	1	1	1	2	10	1	0	1	0	0	3	0	5	1	8	4	0
CTNNBIP1	909	324	1341	359	1712	2711	1689	648	965	1118	982	1205	1111	309	1008	1047	1814	1423	2237	444	1031	159	1988	1089	724	838	3595	2209	90	2126	1119	134	1595	1109	1695	1280	1374	1214	3	1812	1449	791	474	75	1264	324	3680	995	850
AL357140.1	29	6	27	21	116	91	64	47	39	58	53	98	62	11	64	76	76	63	92	35	41	6	80	37	32	32	97	88	7	66	56	11	57	55	60	63	52	34	0	75	72	39	13	5	55	17	169	44	30
LZIC	63	14	37	26	31	87	84	36	32	62	19	39	91	82	26	68	49	56	44	22	28	8	78	66	19	29	71	47	8	24	65	5	20	63	36	40	68	41	0	67	40	64	17	10	45	25	110	47	46
AL357140.2	3	0	3	0	0	5	1	1	2	2	0	1	0	1	1	2	9	3	5	1	2	0	5	1	1	1	11	2	0	2	1	0	0	1	0	1	1	2	0	4	0	2	0	0	2	1	3	3	1
NMNAT1	53	8	12	13	10	36	38	19	25	25	6	7	40	41	5	15	40	20	18	13	11	6	46	37	11	19	40	14	6	11	34	3	6	14	11	12	40	22	0	27	15	65	5	4	15	31	60	22	28
RN7SKP269	4	0	0	2	0	10	1	0	3	0	1	1	5	3	1	1	3	0	3	0	1	0	2	2	0	1	3	2	0	3	1	0	0	1	1	0	1	7	0	3	6	3	3	0	2	1	5	4	2
AL357140.4	1	0	0	1	0	2	1	0	1	1	0	0	1	1	0	0	1	3	1	0	0	0	4	1	1	1	3	1	0	0	0	0	1	1	0	0	1	0	0	0	0	5	0	0	2	2	5	5	0
MIR5697	0	0	1	1	0	2	0	0	0	0	0	0	0	0	0	0	0	0	2	0	0	0	0	0	0	0	1	1	0	0	0	0	0	0	0	0	0	0	0	0	0	0	0	0	1	0	1	0	0
RBP7	460	69	340	129	223	1063	316	372	195	259	57	430	330	141	321	368	373	635	565	107	175	32	513	299	289	105	831	466	8	325	387	13	199	537	244	364	569	393	0	462	281	180	95	10	629	83	1081	752	158
UBE4B	986	369	1420	359	473	1778	1373	827	770	853	408	1347	1035	513	886	1199	1044	1175	1597	258	942	169	1051	822	1026	390	1990	1810	60	619	1029	76	1716	1346	1027	1207	1212	969	4	1062	1333	862	283	68	1711	292	3502	1266	916
AL590639.1	1	0	5	0	0	4	1	4	2	0	1	1	0	1	3	1	2	1	5	0	0	0	2	2	4	1	2	2	0	0	6	0	3	3	0	1	10	1	0	1	0	2	1	0	3	0	5	1	0
PGAM1P11	14	1	13	4	1	39	7	9	5	2	3	7	4	3	7	9	7	14	25	0	9	1	12	1	14	4	14	9	0	1	4	0	2	2	6	21	11	3	0	6	6	4	1	0	17	1	22	14	5
RNU6-828P	3	1	2	1	2	3	0	2	1	1	0	0	0	3	1	2	2	0	4	0	1	1	3	0	3	0	6	2	0	1	0	0	0	0	1	3	0	1	0	0	0	1	0	0	2	1	7	1	0
KIF1B	4217	1420	4581	1323	1545	6490	5168	4301	2988	3084	2566	6342	4520	2610	3478	5738	3934	5881	5824	2395	2763	1023	4595	2834	3878	2097	6913	6710	340	2236	5937	596	5599	7354	4514	7492	6196	4302	17	6287	5705	4515	1191	480	6459	1421	13494	6581	2205
MIR1273D	2	0	0	0	0	1	0	1	2	0	1	1	1	0	2	0	1	1	2	0	2	0	2	1	0	0	1	2	0	0	1	0	2	4	1	0	1	0	0	3	4	2	0	0	3	0	7	1	2
RNU6-37P	5	3	6	4	3	13	5	5	3	5	3	10	4	9	0	8	2	8	14	0	2	4	5	5	8	3	14	7	0	2	16	0	2	15	2	15	11	9	0	13	4	12	2	0	6	4	16	6	2
AL139424.3	24	6	20	8	6	15	21	20	13	9	7	22	22	24	7	21	25	27	27	12	13	6	15	15	34	16	21	39	0	8	24	3	32	37	17	38	26	21	0	33	32	25	3	3	26	16	56	36	17
AL139424.2	20	3	10	5	3	14	15	21	11	13	2	18	13	7	8	14	9	18	20	0	12	4	15	5	24	16	11	29	3	5	14	1	21	17	16	28	19	16	0	28	12	15	3	1	14	5	28	10	10
PGD	1945	897	1738	1650	1400	2396	2243	897	1279	1538	1786	1647	2846	1154	1010	1045	2495	2271	2337	751	867	144	2614	3111	822	609	4430	1204	148	1681	1186	106	1066	1296	2260	876	1745	1846	7	2195	1017	1571	969	78	1174	891	4782	1892	2141
AL139424.1	1	0	0	0	0	0	0	0	0	0	0	0	0	1	0	0	0	0	0	0	0	0	0	0	0	0	0	0	0	0	0	0	0	0	0	0	0	0	0	0	0	0	0	0	0	0	0	0	0
CENPS-CORT	1	0	0	0	0	0	0	0	0	0	0	0	0	1	0	0	0	0	0	0	0	0	0	0	0	0	0	0	0	0	0	0	0	0	0	0	0	0	0	0	0	0	0	0	0	0	0	0	0
CENPS	0	0	0	1	0	0	1	0	0	0	1	0	0	1	0	0	0	0	0	0	0	0	0	0	0	0	1	0	0	0	0	0	0	0	0	0	0	1	0	0	0	0	0	0	0	0	1	0	0
CORT	0	0	0	0	0	0	0	0	0	0	0	0	0	0	0	0	0	0	0	0	0	0	0	0	0	0	0	0	0	0	0	0	0	0	0	0	0	0	0	0	0	1	1	0	0	0	0	0	0
DFFA	16	8	21	21	6	22	25	19	34	14	17	14	15	30	12	10	14	15	15	7	3	1	41	21	6	27	53	19	1	13	39	7	14	13	18	28	16	17	0	35	13	34	21	9	12	34	77	29	14
AL354956.1	4	1	0	2	0	2	3	1	3	1	1	1	0	2	0	0	0	2	0	1	0	0	1	0	0	1	2	0	0	0	1	0	1	2	2	1	1	1	0	0	1	0	0	0	1	6	8	1	0
PEX14	33	12	16	27	19	55	25	17	34	17	25	16	38	25	16	21	16	17	16	21	6	5	58	48	9	38	40	13	8	25	33	20	24	21	29	16	29	45	0	37	26	35	30	4	36	25	99	36	23
RN7SL614P	0	0	0	0	0	1	0	0	0	0	0	0	0	1	0	0	0	0	0	0	0	0	0	0	0	0	0	0	0	0	0	0	0	0	0	0	0	0	0	0	0	0	0	0	0	0	0	0	0
CASZ1	374	188	235	689	869	1055	537	286	519	232	546	339	978	181	409	385	403	519	501	365	151	65	1849	1617	318	678	761	498	86	868	784	161	629	450	342	560	623	790	0	989	625	575	411	72	819	299	2147	612	409
AL139423.1	157	66	83	269	325	424	207	109	192	96	196	136	375	70	163	149	153	182	178	142	75	19	658	562	137	286	317	196	22	348	295	51	255	156	132	195	225	312	0	383	292	233	152	20	312	107	815	202	169
HSPE1P24	0	0	0	0	0	0	0	0	0	0	0	0	0	0	0	0	0	0	0	0	0	0	0	0	0	1	0	0	0	0	0	0	0	0	0	0	0	0	0	0	0	0	0	0	0	0	0	0	0
C1orf127	0	0	0	0	0	0	0	0	2	0	0	0	0	0	0	0	0	0	1	0	0	0	0	1	0	0	0	0	0	0	1	0	1	0	0	0	0	0	0	0	0	0	0	0	0	1	3	0	0
CFL1P6	0	0	1	0	0	0	0	0	0	0	0	0	0	0	0	0	0	0	0	0	0	0	0	0	0	0	0	0	0	0	0	0	0	0	0	1	0	0	0	0	0	0	1	0	0	1	1	0	0
TARDBP	161	86	144	68	98	257	138	118	91	154	106	183	153	88	92	118	146	242	316	35	97	1	245	198	131	41	403	140	8	81	194	12	95	118	142	172	220	159	1	217	89	114	69	14	109	58	421	201	129
MASP2	0	3	1	2	0	2	2	0	0	2	0	0	6	6	1	0	0	0	3	0	1	0	3	2	1	1	3	1	0	0	1	0	0	2	0	2	2	3	0	4	0	7	1	2	0	7	7	4	3
AL109811.3	0	0	1	0	0	1	0	0	0	0	0	0	0	2	0	1	0	1	2	0	0	0	0	0	1	0	0	0	0	0	0	0	0	0	0	0	1	0	0	0	0	5	1	0	1	0	1	0	0
SRM	8	1	0	2	0	8	8	1	6	2	0	2	6	8	1	3	2	1	0	0	1	0	2	2	1	0	2	2	1	7	3	0	1	0	1	0	1	1	0	3	7	4	3	0	3	2	6	2	4
EXOSC10	18	12	14	24	22	26	36	9	41	13	20	7	33	61	11	15	13	11	13	2	5	0	50	35	3	6	32	16	2	9	40	2	29	23	14	4	28	27	0	33	13	35	26	4	20	36	79	27	17
AL109811.1	4	3	7	0	5	3	6	2	7	4	1	1	6	11	1	8	3	1	3	1	1	0	12	5	0	2	4	2	0	3	11	0	4	5	2	1	4	6	0	4	3	5	5	1	0	6	8	4	3
AL109811.2	1	1	0	4	3	1	4	1	4	1	3	1	3	4	0	0	3	0	1	0	0	0	4	3	1	0	2	1	0	1	1	0	4	1	1	0	1	3	0	2	2	1	2	0	3	1	6	0	2
MTOR	1020	636	1370	426	1118	1398	1123	1109	1019	876	1843	1032	1460	725	1110	929	1104	1217	2144	90	563	84	2091	1135	485	123	3719	1443	39	2712	1660	43	944	874	1210	413	3478	1115	6	2703	1019	377	551	28	2213	259	6708	1460	904
MTOR-AS1	34	17	37	13	22	34	36	34	22	28	66	18	37	22	45	25	31	30	76	1	13	1	71	38	16	2	92	47	0	80	39	0	27	24	35	9	108	26	0	90	41	11	8	3	70	9	196	63	23
RNU6-537P	0	0	0	0	2	1	0	2	0	1	1	1	0	1	1	0	0	1	0	0	0	0	0	0	2	0	2	0	0	0	3	0	0	0	0	0	0	0	0	1	0	1	0	0	2	0	2	1	1
ANGPTL7	10	6	21	4	22	42	6	16	13	5	20	20	13	8	14	9	9	29	48	1	5	1	27	17	12	3	32	4	0	16	41	0	4	33	7	5	111	11	0	56	6	5	9	0	26	3	63	33	5
RNU6-291P	0	1	0	0	0	0	0	0	0	0	0	0	0	0	0	0	0	0	0	0	0	0	0	1	0	0	0	0	0	1	1	0	0	1	0	0	0	1	0	0	0	0	0	0	1	0	1	0	0
RPL39P6	1	0	1	0	1	0	0	0	0	1	0	1	0	0	1	0	0	0	1	0	0	0	1	0	0	0	2	0	0	0	0	0	0	0	0	0	4	0	0	2	0	1	3	0	1	0	2	1	0
UBIAD1	45	25	61	12	32	68	38	39	46	25	37	38	41	16	38	31	33	41	63	5	31	1	44	23	23	5	116	44	2	56	31	1	68	40	39	21	109	42	0	85	62	13	23	2	54	8	221	58	38
UBE2V2P3	0	0	0	0	0	1	0	0	0	0	0	0	0	0	0	1	0	0	1	0	2	0	0	1	0	0	0	0	0	1	0	0	0	0	0	0	6	0	0	2	1	0	0	0	1	0	6	1	0
AL031291.1	1	0	0	0	0	0	0	0	0	0	0	0	0	0	0	0	0	0	0	0	0	0	0	0	0	0	0	0	0	0	0	0	0	0	0	0	0	0	0	0	0	0	0	0	0	0	0	0	0
DISP3	0	0	0	0	0	0	0	1	1	0	0	0	0	1	1	0	0	0	0	0	0	0	0	0	0	0	0	0	0	0	0	0	3	0	0	0	0	0	0	0	0	0	2	0	0	1	1	0	0
LINC01647	0	0	0	0	0	0	0	0	0	0	0	0	0	0	0	0	0	0	0	0	0	0	0	0	0	0	0	0	0	0	0	0	0	0	0	0	0	0	0	0	0	0	0	0	0	1	1	0	0
AL031731.1	0	0	1	0	0	2	0	0	0	0	0	0	0	0	0	0	1	0	0	0	0	0	0	0	0	0	0	0	0	0	1	0	0	0	0	0	0	1	0	0	0	0	7	0	1	2	4	0	0
FBXO2	5	1	0	1	3	5	6	2	2	1	3	3	5	2	3	1	0	0	1	0	0	2	2	6	1	1	5	0	1	3	6	1	2	2	0	0	1	4	0	0	1	1	10	0	6	3	11	1	2
FBXO44	8	1	0	3	2	2	4	0	3	2	4	0	8	12	2	2	2	0	2	5	1	0	4	6	2	2	2	1	2	2	8	4	0	0	4	1	5	2	0	2	3	5	3	1	6	6	16	6	2
FBXO6	51	13	4	57	43	15	88	19	20	15	29	3	123	37	20	11	21	3	7	10	5	0	103	89	0	7	65	9	0	40	36	0	8	17	18	3	21	27	0	29	14	57	26	2	14	28	77	23	26
MAD2L2	41	5	2	23	6	5	49	4	23	30	6	1	75	64	4	7	19	2	6	1	4	0	21	45	2	9	17	21	9	14	20	1	3	6	6	0	4	13	0	4	6	75	8	2	2	18	27	9	26
DRAXIN	2	1	0	1	2	0	6	1	3	3	2	0	4	0	1	3	6	0	0	0	0	0	4	1	0	1	1	1	0	0	2	1	0	0	1	0	0	1	0	1	1	7	2	0	0	1	1	1	3
AGTRAP	551	84	72	394	206	245	548	175	209	294	175	135	866	347	148	156	277	133	175	124	85	24	436	511	73	229	391	197	59	362	402	26	84	177	157	73	224	330	1	327	127	729	178	32	169	394	921	189	277
C1orf167	46	2	4	11	14	11	18	11	8	14	5	3	46	24	3	12	16	3	5	4	7	1	58	43	5	23	17	17	2	17	12	3	10	5	10	1	10	15	0	8	20	24	55	2	7	19	46	8	16
AL953897.1	0	0	0	0	0	0	0	0	0	0	0	0	1	0	0	0	1	0	0	0	0	0	0	0	0	0	0	0	0	0	0	0	0	0	0	0	0	0	0	0	0	0	10	0	0	1	1	0	2
MTHFR	220	47	33	97	86	87	143	40	99	85	72	26	228	143	31	63	95	33	54	30	47	4	267	260	31	133	111	107	8	125	77	10	83	63	83	36	59	118	0	77	92	155	305	27	54	134	319	68	122
CLCN6	58	5	2	14	5	13	39	9	23	16	2	9	21	45	4	21	14	5	14	4	8	2	25	29	6	16	9	19	9	7	20	3	14	15	14	3	16	10	0	18	14	36	10	13	17	26	51	10	32
NPPA-AS1	0	0	0	2	0	2331	1741	0	0	0	0	0	0	2	0	0	0	0	0	0	1	0	0	0	0	0	0	0	0	0	0	0	46	0	0	0	0	0	6	0	0	1	0	0	10	0	10	0	3
NPPA	3	0	0	2	0	5406	4079	0	0	0	0	0	0	2	0	0	1	0	0	0	1	0	0	0	0	0	0	3	0	0	0	0	107	0	0	0	2	0	24	0	1	1	0	0	22	1	23	0	0
NPPB	0	0	0	0	0	335	106	0	0	0	0	0	0	0	0	0	0	0	0	0	0	0	0	0	0	0	0	0	0	0	0	0	0	0	0	0	0	0	1	0	0	0	0	0	1	0	1	0	0
AL021155.1	0	0	0	0	0	0	0	0	1	0	0	0	0	0	0	0	0	0	0	0	0	0	0	0	0	0	0	1	0	0	0	0	0	0	0	0	0	0	0	0	0	0	0	0	0	0	0	0	0
RNU5E-1	44	14	25	3	26	12	46	5	13	4	6	2	27	30	9	109	83	18	39	1	4	1	39	133	14	3	6	3	3	6	15	0	2	8	3	5	11	11	0	21	12	18	6	0	12	5	19	5	20
RNU5E-4P	2	0	0	0	0	0	2	0	0	1	0	0	0	1	0	3	0	0	2	0	0	0	0	1	0	0	0	0	0	0	0	0	0	0	0	0	0	0	0	0	0	1	0	0	0	0	0	0	0
KIAA2013	184	34	39	127	141	121	253	79	223	168	61	91	334	127	46	57	109	71	56	59	35	14	237	236	53	105	203	102	18	112	175	26	79	125	74	114	93	129	0	197	95	336	103	21	145	128	408	120	174
PLOD1	114	22	10	65	46	67	165	34	86	107	9	15	164	103	18	41	62	18	23	26	15	10	162	163	21	57	31	53	16	62	109	10	39	60	29	25	50	74	0	82	72	269	31	12	93	89	246	47	49
MFN2	503	189	248	379	380	586	1108	372	941	558	371	355	818	474	262	425	289	377	341	110	218	31	1038	1201	212	216	747	667	24	674	848	43	447	346	327	456	342	504	5	741	533	2282	187	34	881	620	2306	582	334
AL096840.1	0	0	0	0	0	0	0	0	0	0	0	0	1	0	0	0	0	0	0	0	0	0	0	0	0	0	0	0	0	0	0	0	0	0	0	0	1	1	0	0	0	0	0	0	0	0	0	0	0
MIIP	29	2	0	39	2	6	87	9	24	39	0	1	66	42	7	5	22	1	7	2	3	0	24	44	1	6	7	14	2	8	15	2	1	6	6	15	9	23	0	5	13	143	2	0	8	35	44	12	17
TNFRSF8	196	14	6	152	4	24	235	17	85	90	2	2	153	281	29	86	66	0	7	4	24	2	47	75	7	40	16	74	34	18	43	0	5	19	76	2	13	42	1	11	62	193	20	14	4	103	110	18	96
MIR7846	0	0	0	0	0	0	0	0	0	0	0	0	0	1	0	0	0	0	0	0	0	0	0	0	0	0	0	0	0	0	0	0	0	0	0	0	0	0	0	0	0	0	0	0	0	0	0	0	0
TNFRSF1B	18852	1214	308	9653	309	1059	10367	1491	3518	6939	165	165	9884	18268	1240	2652	5563	69	398	584	2184	109	3726	5437	337	1329	1234	7287	1465	1977	3027	37	317	1238	2899	37	1184	3215	11	682	3039	10616	804	385	568	7209	8202	1776	6546
MIR4632	30	1	1	33	2	9	19	8	13	27	0	0	23	38	4	8	23	0	0	5	3	1	12	12	3	6	2	19	8	7	8	0	0	5	13	0	3	9	0	1	11	37	0	0	0	20	22	5	18
RPL10P17	10	0	0	3	0	0	8	3	2	2	0	0	5	8	0	1	0	0	0	1	0	0	3	4	0	2	0	1	0	0	2	0	0	2	0	0	0	2	0	0	1	14	0	2	0	3	3	0	5
SNORA70	3	1	1	4	5	4	4	2	5	5	2	1	5	10	4	6	5	3	11	0	5	0	6	7	2	2	7	6	2	7	6	1	1	2	3	2	2	1	0	2	8	17	6	0	1	4	9	5	2
VPS13D	979	280	1173	496	764	2177	1645	918	776	800	259	1252	1387	1811	970	1170	1359	1816	2140	555	651	196	1539	1178	732	786	905	1977	187	959	1197	99	978	1799	1188	1211	3126	1030	9	895	1384	2399	423	197	1656	1042	4059	1969	606
SNORA59A	12	2	7	0	7	31	23	18	8	4	2	25	10	5	18	17	15	23	21	6	6	3	12	3	17	4	18	39	1	17	12	0	15	33	21	19	48	16	0	14	15	7	5	1	29	2	51	22	5
AC243836.1	0	0	0	0	0	0	0	0	0	0	0	0	0	0	0	0	0	1	0	0	0	0	0	1	0	0	0	1	0	0	0	0	0	1	0	0	2	0	0	0	0	0	3	0	0	0	0	1	0
DHRS3	2603	491	2849	909	2718	3543	5734	1768	2158	1022	1572	2840	2746	1165	2185	2963	2473	2425	2117	357	1209	232	3139	2938	1385	354	1870	2284	51	5723	3421	54	3898	4954	2217	3277	3348	2693	7	4303	5539	1161	1286	39	5697	447	12760	3359	1176
RNU6ATAC18P	2	0	0	3	4	5	0	0	1	2	1	4	0	4	0	0	1	4	1	0	0	0	1	7	2	0	1	1	0	1	1	0	0	2	0	4	6	1	0	1	1	0	1	0	3	2	12	2	2
MIR6730	0	0	0	0	3	1	0	0	1	0	0	2	1	2	0	3	1	1	0	0	2	0	1	2	0	0	0	0	0	2	1	0	1	1	0	2	5	0	0	2	0	0	1	0	2	1	5	2	1
AC254633.1	12	6	18	3	21	42	13	12	8	8	15	15	9	13	19	9	7	25	17	31	6	4	29	74	8	21	15	14	1	19	27	3	8	29	11	18	23	26	0	27	28	10	16	2	22	5	67	27	3
AADACL4	0	0	0	0	0	0	0	2	1	0	0	0	2	0	0	2	0	4	0	1	0	0	0	0	0	0	1	0	0	1	0	0	0	0	0	0	0	0	0	0	0	0	0	0	1	1	5	0	0
AADACL3	0	0	0	0	0	0	0	0	0	0	0	0	0	0	0	0	0	2	0	0	0	0	0	0	1	0	0	0	0	0	0	0	1	0	0	0	0	0	0	1	0	1	0	0	0	0	0	1	0
C1orf158	0	0	0	0	0	0	1	0	0	0	0	0	0	0	0	0	0	0	0	1	0	0	1	0	0	0	0	0	0	0	0	0	0	0	0	0	0	0	0	0	0	0	0	0	0	0	0	0	0
HNRNPCL1	0	0	0	0	0	0	0	0	0	0	0	0	0	0	0	0	0	2	0	0	0	0	1	0	0	0	0	0	0	0	0	0	0	0	0	0	0	0	0	0	0	0	0	0	0	0	0	0	0
PRAMEF2	0	0	0	0	0	0	0	0	0	0	0	0	0	0	0	0	0	0	0	0	0	0	0	0	0	0	0	0	0	0	0	0	0	0	0	0	0	0	0	0	0	0	0	0	0	0	1	0	0
PRAMEF10	0	0	0	0	0	0	0	0	0	0	0	0	0	0	0	0	0	0	0	0	0	0	0	0	0	0	0	0	0	0	0	0	0	0	0	0	0	0	0	0	0	0	0	0	0	0	0	0	0
PRAMEF17	0	0	0	1	0	0	0	0	0	0	0	0	0	0	0	0	0	0	0	0	0	0	0	0	0	0	0	0	0	0	0	0	1	0	0	0	0	0	0	0	0	0	0	0	0	0	0	0	0
LRRC38	0	0	0	0	0	0	0	0	0	0	0	0	0	0	0	0	0	0	0	0	0	0	0	0	0	1	0	0	0	0	0	0	0	0	0	0	0	0	0	0	0	0	0	0	0	0	0	0	0
PDPN	12	1	0	2	2	3	11	1	10	2	0	0	6	67	2	9	1	0	0	0	0	0	3	5	0	4	3	6	0	1	10	1	0	1	2	0	3	6	1	4	0	14	0	7	0	57	57	1	5
SCARNA11	1	0	1	1	1	2	2	1	1	0	0	0	0	4	1	4	4	1	4	1	1	0	0	0	0	1	0	2	0	0	1	0	0	4	0	0	1	0	0	1	2	5	2	0	3	1	5	3	1
PRDM2	1658	715	1700	1241	2496	2026	1217	666	897	1105	2101	1339	1983	780	1363	906	2918	2088	3167	408	1027	222	4173	5268	1171	648	3196	1688	135	3038	991	104	986	1440	1317	1135	2107	1604	6	2349	948	1267	1442	100	1072	550	5571	1282	1353
KAZN	3732	794	3240	2835	5904	6676	4054	1671	2696	2006	2205	2465	2889	1000	1618	2382	4130	3755	6862	1265	2213	260	7185	8080	3992	1424	4030	1541	216	5309	2454	256	4054	3695	3236	2494	4885	2756	20	6105	6379	2476	2116	180	4286	1057	13949	2873	2248
RNU6-1265P	0	0	0	0	0	1	0	0	0	0	0	0	0	0	0	0	0	0	0	0	0	0	0	0	0	0	0	0	0	1	0	0	0	0	0	0	0	0	0	0	0	0	0	0	0	0	0	0	0
AL357873.1	0	0	0	0	2	2	0	0	0	0	0	0	0	0	0	0	0	0	0	0	0	0	1	0	0	0	0	0	1	0	1	0	0	0	0	0	0	0	0	0	0	0	1	0	0	0	0	0	0
AL359873.1	1	0	0	0	3	1	0	0	0	0	0	0	0	0	0	0	0	0	0	0	0	0	1	0	0	0	0	0	0	0	0	0	0	0	0	3	1	1	0	1	1	0	0	0	0	0	0	0	0
TBCAP2	0	0	0	0	1	0	0	0	0	0	0	0	0	0	1	0	0	0	0	0	0	0	0	0	0	1	0	0	0	0	0	0	0	0	0	0	0	1	0	0	0	0	0	0	0	0	0	0	0
TMEM51-AS1	130	20	62	107	225	162	108	69	66	21	62	49	140	68	39	118	51	77	76	38	19	7	408	293	70	54	65	37	8	169	148	12	84	147	62	127	74	132	0	202	167	96	115	9	161	56	402	129	42
TMEM51	77	38	54	102	150	66	47	9	65	33	119	21	155	48	15	34	38	54	43	26	13	4	346	413	25	32	79	23	11	111	72	9	20	46	50	32	44	78	1	139	42	42	143	11	54	47	261	39	46
C1orf195	5	4	4	6	32	3	3	3	6	2	28	2	5	5	0	9	5	8	6	1	1	0	45	62	10	3	13	2	0	11	20	0	2	5	3	7	6	5	0	25	0	4	14	0	5	4	31	11	1
AL035405.1	2	0	0	3	8	2	1	0	5	0	6	2	2	1	0	0	0	1	4	0	0	0	23	26	2	2	3	0	0	6	2	1	3	3	4	2	3	2	0	11	4	2	6	0	3	3	9	2	2
AL391094.1	0	1	0	0	0	0	1	0	0	0	1	1	0	2	0	3	0	0	1	0	0	0	4	3	1	2	0	0	0	4	1	2	0	0	0	4	0	3	0	3	0	0	3	0	2	0	3	2	0
FHAD1	6	1	3	2	0	9	8	1	8	1	1	0	5	6	2	4	4	0	2	1	0	2	10	11	2	2	2	3	0	5	3	0	8	3	2	7	7	0	0	4	9	12	13	3	6	12	22	6	2
AL031283.2	1	0	1	0	0	0	1	1	3	0	0	0	0	0	0	0	0	0	2	0	0	1	2	0	1	0	0	0	0	0	1	0	2	1	0	1	1	0	0	2	2	2	1	1	2	2	4	1	2
AL031283.3	0	0	0	0	0	0	0	0	0	0	0	0	0	0	0	0	0	0	0	0	0	1	0	0	0	0	0	0	0	0	0	0	0	0	0	0	0	0	0	0	0	0	0	0	0	0	0	0	0
AL031283.1	8	3	3	4	3	4	12	0	6	2	0	1	15	5	0	5	3	0	0	1	0	0	9	15	3	2	1	8	0	0	7	0	2	0	4	0	0	1	0	0	3	10	6	0	1	6	9	1	5
EFHD2	3410	534	576	2618	720	963	3499	558	1329	2436	301	292	5680	3139	710	788	2174	308	509	881	722	172	2678	3785	214	1175	795	1214	333	1090	1707	270	371	729	1001	313	744	1765	8	589	1137	4795	456	150	965	1577	3524	959	2285
CTRC	7	0	0	1	0	11	7	1	2	2	0	0	4	18	1	4	0	0	0	1	4	0	7	6	1	1	2	5	2	1	1	0	0	0	1	0	2	1	0	3	0	7	16	0	1	5	7	2	2
CELA2A	3	0	0	0	0	11	2	0	0	0	1	0	2	2	0	0	1	0	0	3	0	1	2	2	0	0	0	1	1	2	4	1	0	0	0	0	1	0	0	1	0	3	7	0	2	1	5	2	0
CELA2B	17	3	10	5	5	46	11	2	9	10	0	2	11	13	2	2	4	9	7	20	1	0	7	41	3	15	7	7	0	6	18	8	2	4	5	8	35	6	0	16	1	14	34	2	5	10	29	15	5
CASP9	336	46	214	134	239	326	215	56	127	178	89	100	383	300	67	96	263	106	270	165	84	43	386	1139	81	151	201	139	27	267	292	53	122	100	149	131	281	180	2	305	74	277	280	25	140	172	592	235	156
DNAJC16	144	65	103	79	154	209	121	88	103	83	98	98	218	83	73	118	120	114	131	58	48	45	256	229	59	68	194	125	19	166	201	26	117	132	106	106	159	163	0	253	101	136	92	42	180	66	466	160	100
SCARNA21B	1	0	0	0	0	0	0	0	0	0	0	0	1	1	0	0	0	0	0	0	0	0	0	0	0	0	0	0	0	0	0	1	0	0	0	0	1	0	0	0	0	1	0	0	0	0	1	1	2
AL121992.3	6	2	3	2	10	7	3	1	4	7	5	2	7	1	2	3	4	7	6	2	1	2	7	23	2	3	15	5	0	6	11	0	4	3	4	4	6	6	0	8	0	1	6	0	1	2	9	6	6
AGMAT	2	0	0	1	6	0	2	1	1	0	2	2	3	2	0	0	0	2	1	2	1	0	3	3	0	0	8	1	1	4	4	0	2	1	4	3	1	2	0	8	1	1	4	0	1	4	6	1	1
AL121992.1	4	1	0	1	1	1	0	0	0	2	1	0	0	0	0	0	0	3	1	3	1	0	0	0	2	2	2	6	0	1	0	0	0	2	2	1	1	1	0	1	1	1	1	0	2	1	5	0	0
CHCHD2P6	0	0	0	0	0	1	0	1	1	0	0	0	0	1	0	1	1	0	0	0	0	0	0	1	0	0	1	0	0	0	0	0	0	0	1	0	1	0	0	0	1	5	0	0	1	2	3	0	1
CD24P1	0	0	0	0	0	0	0	0	0	0	0	0	0	0	0	0	0	0	0	0	0	0	0	0	0	0	0	0	0	0	0	0	0	0	0	0	0	0	0	0	0	0	0	0	0	0	0	0	0
DDI2	2239	482	1443	810	2231	2520	1314	938	1138	1053	1235	2455	1439	542	1213	1450	1265	2248	2374	321	1586	194	3058	1825	1350	439	2470	1358	61	4465	2115	76	1291	2455	1034	2947	1956	1741	8	2943	1471	934	854	60	1595	355	5298	1858	760
AL121992.2	0	0	1	0	0	0	0	0	1	0	0	0	0	2	0	0	0	0	0	0	0	0	0	0	0	0	0	0	0	0	0	0	0	0	0	0	0	0	0	0	0	0	0	0	0	0	0	0	0
PLEKHM2	1131	270	729	520	513	1188	1272	492	746	967	700	880	813	539	401	746	952	868	846	489	503	181	929	847	401	828	1769	1050	177	938	1000	123	1798	808	686	706	1187	617	3	926	1279	1033	326	116	1063	465	3215	904	1152
AL450998.3	175	34	67	62	64	143	152	62	71	112	75	96	87	67	54	80	105	130	154	43	54	12	125	105	81	79	207	126	15	85	96	6	155	89	75	75	154	64	1	101	124	129	33	8	118	65	348	120	128
SLC25A34	13	0	1	0	0	4	28	1	3	4	1	3	4	16	0	3	4	1	1	2	1	0	3	3	1	0	6	4	1	3	1	1	1	1	6	3	2	0	0	2	1	8	3	0	0	9	9	0	7
AL450998.2	1	0	0	0	0	0	3	0	0	0	0	0	0	1	0	0	0	0	0	0	0	0	1	1	0	0	0	0	0	3	0	0	0	0	1	0	0	0	0	0	0	0	0	0	0	0	0	0	2
TMEM82	1	0	0	0	0	0	0	0	0	0	0	0	0	0	1	0	0	0	0	0	0	0	0	0	0	0	0	0	0	0	0	0	0	0	0	0	0	0	0	1	0	0	0	0	0	0	0	0	1
FBLIM1	17	19	9	22	21	23	38	6	17	6	3	7	104	45	2	52	10	11	7	27	3	6	55	61	10	27	7	26	1	28	4	5	63	17	15	37	13	77	0	24	62	76	14	5	38	57	111	15	25
RPL12P14	0	0	0	0	0	2	1	0	0	0	3	0	0	1	0	3	1	0	0	1	0	0	0	0	1	0	4	0	0	0	0	0	1	0	0	0	1	1	0	3	0	2	3	0	2	0	2	1	1
UQCRHL	13	2	4	4	2	15	11	2	11	4	4	7	8	13	7	6	14	10	12	4	2	0	13	13	5	3	15	6	2	3	11	0	9	9	11	5	8	13	0	5	7	9	31	2	9	7	23	13	4
AL450998.1	1	1	1	3	0	0	3	1	0	0	0	0	3	0	0	2	0	0	0	1	0	0	4	1	0	0	0	0	0	2	2	0	1	1	1	0	0	1	0	1	0	1	9	0	0	1	3	1	0
FLJ37453	72	16	34	26	30	48	28	17	48	46	28	30	61	34	31	21	40	34	48	8	20	1	61	52	28	15	81	43	0	39	37	2	31	40	19	25	55	35	0	60	40	34	97	6	38	37	116	54	36
SPEN	2294	1021	1489	1016	895	2334	1689	1212	1481	1359	1134	1651	2315	1064	819	1328	1349	1750	1946	478	707	228	2705	2304	912	689	3590	1594	114	1598	2007	133	1574	2410	1140	1982	1956	1735	8	2386	1937	1751	973	137	2455	800	6169	2427	1221
AL034555.1	4	0	1	2	1	2	0	0	3	1	3	2	0	5	1	0	0	8	6	0	1	0	5	1	2	1	3	1	0	4	2	0	1	4	0	2	10	1	0	1	0	0	3	0	3	1	8	4	0
ZBTB17	145	26	50	80	95	197	183	51	131	80	45	57	209	194	55	140	90	95	48	61	31	17	181	148	50	161	106	111	25	189	179	19	182	170	76	166	108	91	2	186	134	272	103	23	160	126	447	120	83
AL355994.4	5	1	1	3	1	6	5	0	2	4	1	3	1	8	1	2	1	0	0	0	0	0	4	6	1	4	4	0	0	2	5	0	0	5	1	3	1	3	0	6	1	4	4	1	1	1	10	3	1
TBC1D3P6	0	0	0	0	0	0	0	0	0	0	0	0	0	0	0	0	0	0	0	0	0	0	0	0	0	0	0	0	0	0	0	0	0	0	0	0	0	0	0	0	0	0	0	0	0	1	1	0	0
C1orf64	0	0	0	0	0	0	1	0	0	0	0	0	0	0	0	0	0	0	0	0	0	0	0	1	0	0	0	0	0	0	0	0	0	0	0	0	0	0	0	0	0	0	8	0	0	1	1	0	0
HSPB7	0	0	0	0	0	116	96	0	1	0	0	0	1	0	0	1	0	0	0	0	0	0	1	0	0	1	0	0	0	0	0	0	15	0	0	0	0	0	4	0	0	0	20	0	1	0	1	1	0
CLCNKA	0	0	0	0	0	1	0	0	0	0	0	0	0	2	0	0	0	0	0	0	0	0	0	0	0	0	0	0	0	0	0	0	1	0	0	0	0	0	0	0	0	0	21	0	0	3	3	0	0
AL355994.2	0	0	0	0	1	1	0	0	0	1	0	0	0	1	0	0	0	0	0	1	0	0	0	0	0	0	2	0	0	0	0	0	1	0	0	0	0	0	0	0	0	1	9	0	0	3	3	0	0
CLCNKB	0	0	0	0	0	3	0	1	0	0	0	0	0	0	0	0	0	0	0	0	0	0	0	0	0	0	0	0	0	0	0	0	0	0	1	0	0	0	0	0	0	0	34	0	0	14	14	0	0
FAM131C	0	0	3	2	3	3	3	3	4	1	1	1	2	2	0	0	0	1	2	14	0	0	6	4	3	21	9	7	0	0	2	3	3	1	3	0	2	2	0	0	5	9	27	10	1	12	18	2	3
EPHA2	33624	11715	26782	19270	40035	63644	42724	20643	27920	24322	37757	23833	48306	14076	21679	13747	39299	33974	37229	5421	23330	1792	72764	72946	22412	12123	65780	40104	1236	96852	33576	2216	34351	30408	27359	21888	38827	39246	122	46001	31651	11156	26026	1029	31593	6513	135585	26675	26107
AL451042.2	923	198	1239	476	1228	2473	1286	679	678	811	1276	903	1092	422	953	462	1618	1624	1716	180	855	70	2136	2363	1966	456	2300	1819	22	2346	1334	57	851	948	1233	987	1444	1527	5	1611	738	271	1106	20	929	172	4176	1096	1025
AL451042.1	78	32	190	36	201	176	62	61	48	90	197	111	133	27	47	60	131	193	286	45	90	22	284	411	150	91	273	118	6	254	101	4	71	107	80	127	213	114	1	243	50	32	183	5	59	37	364	82	96
ARHGEF19-AS1	6	4	3	4	24	14	15	5	7	6	14	6	19	7	3	12	4	5	5	3	4	0	17	14	4	6	66	15	2	24	6	1	16	10	4	5	7	2	0	11	9	5	9	2	8	2	42	4	8
ARHGEF19	62	31	55	52	174	122	139	70	113	65	114	59	143	59	39	79	54	69	60	24	37	5	154	211	49	50	482	147	8	263	85	17	81	52	51	70	115	68	0	74	88	71	121	14	84	20	378	46	81
ANO7L1	136	73	137	109	241	247	180	112	184	126	134	112	181	80	128	121	149	149	151	40	129	8	289	215	162	65	665	212	5	454	74	8	182	73	175	127	144	145	0	223	133	66	137	8	161	48	543	85	190
RSG1	6	2	4	2	3	13	9	3	3	6	3	0	8	8	2	4	7	10	9	6	5	4	21	6	7	11	21	14	1	5	4	0	8	16	3	10	5	3	0	14	3	6	7	3	10	4	30	9	5
MT1XP1	8	0	18	3	4	14	9	3	4	6	1	9	12	4	15	12	6	11	12	10	11	3	4	4	3	13	21	12	0	11	12	0	9	16	5	15	13	7	0	24	6	14	1	1	18	2	38	5	7
FBXO42	1913	419	1549	553	1285	3041	2099	1048	1012	1195	1656	1217	2009	978	1291	1970	1995	1920	2792	432	1260	204	1966	1666	1418	878	4410	2153	68	2985	1987	160	1575	2125	1120	1977	2006	1587	14	2684	1748	1182	504	80	2622	413	7125	1851	1134
SZRD1	513	163	166	398	234	344	463	165	266	299	160	135	652	371	129	234	384	204	309	236	130	44	584	578	147	331	588	287	66	274	388	59	209	183	229	194	189	326	2	305	338	600	155	55	285	253	1065	250	349
AL358794.1	0	0	0	0	1	0	1	0	2	1	3	0	0	1	1	1	2	2	0	0	0	0	4	1	0	0	2	1	0	0	1	0	0	1	1	3	6	1	0	1	0	3	1	0	2	0	2	2	1
SPATA21	205	53	59	155	93	126	164	71	101	127	75	50	218	102	60	83	141	72	113	96	52	17	225	207	56	111	197	108	34	120	153	25	65	59	74	71	53	123	0	104	120	205	74	16	98	84	382	108	136
NECAP2	246	74	56	143	102	197	152	79	117	117	53	45	301	277	57	92	114	52	120	56	42	23	215	305	34	98	140	106	30	99	153	22	62	59	105	40	135	114	1	77	100	264	81	21	124	160	435	110	117
LINC01772	15	1	5	4	3	7	7	2	2	4	3	1	6	15	2	3	1	1	2	6	1	0	1	5	3	3	4	8	4	4	3	3	1	1	2	2	2	5	0	3	1	34	3	2	1	8	11	2	12
CROCCP3	16	3	6	3	4	5	6	2	4	7	1	1	10	21	3	1	4	3	4	7	4	2	3	7	5	6	5	3	1	2	5	2	1	3	1	2	2	4	0	4	5	35	2	3	2	9	12	6	8
RNU1-1	0	0	0	2	3	3	3	0	0	3	1	1	2	19	2	0	1	1	1	0	0	0	5	3	2	1	1	0	0	0	1	0	0	2	0	1	0	0	0	0	0	6	0	0	1	1	3	0	2
AL137802.2	0	0	0	0	0	0	0	1	0	0	0	0	0	0	0	0	0	0	0	0	0	0	0	0	0	0	0	0	0	0	0	0	0	0	0	0	0	0	0	0	0	0	0	0	0	0	0	0	0
LINC01783	1	0	0	0	2	0	3	0	0	0	0	0	1	0	0	0	0	0	0	0	1	0	1	0	0	1	0	0	0	0	0	0	4	1	0	0	0	1	0	0	0	0	2	0	1	0	1	0	0
FAM231B	0	0	0	0	0	0	0	0	0	0	0	0	0	0	0	0	0	0	1	0	1	0	0	0	0	0	0	0	0	0	0	0	0	0	0	0	0	0	0	0	0	0	0	0	0	0	0	0	0
NBPF1	5	4	1	0	2	14	13	4	10	5	3	3	7	26	2	6	6	5	1	1	1	0	7	3	0	2	2	4	0	4	4	0	6	2	4	2	8	9	0	5	7	28	9	10	7	10	25	7	7
AL137798.1	0	0	0	0	0	0	0	0	0	0	0	0	0	0	0	0	0	0	0	0	0	0	0	0	0	0	0	0	0	0	0	0	0	0	1	0	0	0	0	0	0	0	0	0	0	0	0	0	0
CROCCP2	18	1	1	1	2	4	15	1	12	6	1	1	10	33	6	3	5	0	4	4	4	0	10	11	0	5	2	2	2	4	2	4	6	3	2	0	8	3	0	1	3	12	2	5	5	9	15	4	6
MST1P2	0	0	0	0	1	0	0	0	0	0	0	0	0	1	0	0	0	0	0	0	0	0	0	0	0	0	0	1	0	0	1	0	0	0	0	0	0	0	0	0	0	1	2	0	0	0	0	0	0
AL137798.2	0	0	0	0	0	0	0	0	0	0	0	0	0	0	0	0	0	0	0	0	0	0	0	0	0	0	0	0	0	0	0	0	0	0	0	0	0	0	0	0	0	1	0	0	0	0	0	0	1
RNU1-3	0	0	0	1	0	0	0	0	0	0	0	0	0	0	1	0	0	0	0	0	0	0	0	0	0	0	0	0	0	0	0	0	0	0	0	0	1	0	0	0	0	0	0	0	0	0	0	0	0
AL021920.2	0	0	0	0	0	0	0	0	0	0	0	0	0	0	0	0	0	0	0	0	0	0	0	0	0	0	0	0	0	0	0	0	0	0	0	0	0	0	0	0	0	0	0	0	0	0	0	0	0
EIF1AXP1	0	0	0	0	1	1	0	2	0	2	0	4	0	1	2	4	0	0	1	0	0	1	0	1	1	0	0	0	0	1	1	0	1	1	0	0	2	0	0	0	0	1	0	0	2	0	3	2	0
ESPNP	0	0	0	0	0	0	0	1	0	1	0	0	0	0	0	0	0	0	0	0	0	0	0	0	0	0	0	0	0	0	0	0	2	0	0	0	0	0	0	0	0	0	1	0	2	1	3	0	0
CROCC	13	2	1	12	2	5	12	2	1	2	0	1	9	10	0	4	6	0	1	0	0	0	3	2	2	5	1	2	2	1	2	1	2	1	0	1	0	3	0	3	5	13	5	2	0	10	11	1	5
RNU1-4	0	0	0	0	0	0	1	0	0	0	0	0	0	0	0	0	0	0	0	0	0	0	0	0	0	0	0	0	0	1	0	0	0	0	0	0	0	0	0	0	0	0	0	0	0	0	0	0	0
MST1L	0	0	0	0	0	0	0	0	0	0	0	0	0	0	0	0	0	0	0	0	0	0	0	0	0	0	0	0	0	0	0	0	0	0	0	0	0	0	0	0	0	0	0	1	0	0	1	0	0
BX284668.2	0	1	1	0	0	3	0	0	3	0	0	2	0	0	0	1	0	0	0	0	0	0	1	0	0	1	2	0	0	0	1	0	2	0	0	0	0	0	0	3	0	1	2	0	2	0	2	3	0
BX284668.5	2	0	1	0	0	2	2	2	1	1	0	0	0	4	1	2	3	0	0	0	1	0	2	3	1	0	2	1	0	1	7	0	0	1	2	1	0	2	0	2	2	0	0	0	2	1	7	2	0
BX284668.4	1	0	1	0	0	2	1	2	1	1	0	0	0	3	1	1	1	0	0	0	1	0	2	4	1	0	2	0	0	1	5	0	0	1	2	0	0	2	0	2	2	0	0	0	2	0	4	2	0
RNU1-2	3	1	0	0	1	1	4	2	0	0	0	1	0	5	2	1	3	0	0	0	1	0	2	4	1	0	0	0	0	0	0	0	0	0	1	0	2	0	0	1	0	0	0	0	0	1	1	1	0
BX284668.6	1	0	0	1	0	0	1	0	0	0	0	0	0	0	0	1	0	0	0	0	1	0	0	0	0	0	0	0	0	0	0	0	0	2	0	0	0	0	0	0	0	0	0	0	0	0	0	0	0
MFAP2	2	1	0	0	0	2	1	1	0	2	1	3	2	0	0	0	0	1	0	0	0	0	0	0	0	0	0	0	0	1	0	0	0	0	0	0	0	0	0	0	0	1	0	0	1	0	1	3	1
AL049569.1	112	79	20	107	87	330	420	101	34	269	171	132	153	125	66	58	307	150	279	50	154	30	304	135	57	91	462	201	13	300	62	23	288	108	219	95	136	284	1	395	363	88	71	16	280	73	728	141	294
ATP13A2	1074	775	174	1111	841	3555	3739	875	255	2570	1705	1315	1509	1312	525	578	3024	1510	3004	491	2021	280	3185	1371	630	732	4946	2171	82	2898	670	188	2533	1207	1974	837	1679	2850	5	4151	3523	813	602	132	2655	634	7412	1284	3119
SDHB	211	29	57	131	81	221	226	73	111	163	64	87	256	212	78	83	175	107	128	53	64	10	255	221	47	87	174	108	18	108	137	22	68	151	124	65	161	148	1	142	80	267	56	11	118	66	292	154	156
PADI2	2930	561	289	1362	368	941	3780	327	556	2271	866	829	4899	3464	1342	668	2005	350	762	207	1018	55	2642	2180	830	304	666	2000	83	747	1297	25	694	724	886	268	1121	1891	17	922	776	3519	353	46	236	1810	2495	887	2049
AL590644.1	1	2	3	4	10	7	0	3	6	5	5	9	3	0	1	1	3	7	9	4	6	1	18	5	14	11	0	11	3	11	4	0	8	3	7	4	3	11	0	15	2	0	40	1	2	4	8	12	5
AL590644.3	0	1	1	0	2	0	0	1	2	1	1	1	3	0	0	0	4	2	1	1	0	0	4	0	4	2	0	1	0	5	1	0	3	2	0	0	2	7	0	3	1	0	13	0	1	2	4	3	4
PADI1	5604	3233	8780	5692	19834	22298	3159	4796	5433	7668	9760	8233	5670	3239	3777	3887	14346	22877	19339	3795	7147	497	22052	21877	15360	5021	2329	11015	856	28829	12955	650	6887	13449	9451	7510	27517	13075	22	14417	14643	2333	8512	356	4706	1576	11005	27837	7767
PADI3	824	332	1179	516	1958	3002	438	469	683	1045	827	1387	405	440	767	619	1593	3520	2992	508	972	74	2917	2451	3170	218	144	1555	30	3093	1558	53	1036	2514	1813	1586	3829	1606	4	2401	2142	257	1456	65	534	145	1038	4261	808
MIR3972	9	6	8	12	34	34	5	3	6	19	17	13	2	3	7	2	8	32	39	2	15	0	28	35	43	1	5	10	0	36	4	0	10	9	31	26	12	21	0	31	12	2	18	0	3	4	9	25	13
PADI4	527	24	9	443	16	20	615	55	337	370	3	6	319	503	48	96	204	0	41	30	47	7	144	201	36	118	35	72	7	49	76	0	2	83	75	1	11	87	0	20	79	565	13	2	5	83	102	74	168
PADI6	0	0	0	0	0	1	1	0	0	0	0	0	0	1	0	0	2	0	0	0	0	0	0	0	1	0	0	0	0	0	0	0	0	0	0	0	0	0	0	0	0	1	0	0	0	0	0	0	0
AC004824.1	69	23	39	32	40	68	85	36	55	60	48	82	77	41	33	29	28	43	78	15	73	3	93	43	56	19	105	83	4	39	45	6	78	31	62	65	42	58	0	89	54	33	23	5	21	39	183	36	61
RCC2	623	183	249	178	347	644	686	211	399	351	326	464	502	274	244	226	230	335	617	99	545	10	799	318	493	132	752	495	19	356	360	29	567	255	419	461	352	427	0	827	423	266	235	27	153	230	1276	289	380
ARHGEF10L	1945	637	1829	1423	3977	6642	2942	1404	1750	1540	2234	1505	2123	1069	1531	1266	2593	2918	4420	986	1018	224	4922	5011	2718	1822	5097	2138	154	6533	2234	313	1953	1993	2115	2417	3464	3390	12	5424	2267	1769	1795	137	2052	757	8088	2224	1334
AL136529.1	0	0	0	0	0	0	0	0	0	0	0	0	0	0	0	0	0	0	0	0	0	0	0	0	0	0	0	0	0	0	0	0	0	0	0	0	0	0	0	0	0	0	0	0	0	0	0	0	0
ACTL8	2	0	2	0	0	9	6	5	1	2	0	4	2	0	12	11	2	5	3	0	5	0	0	0	0	0	1	4	0	2	3	0	26	5	0	3	10	1	0	4	4	3	0	0	12	0	14	6	0
AL357509.1	0	0	0	0	0	0	0	0	0	0	0	0	0	0	0	0	0	0	0	0	0	0	0	0	0	0	0	0	0	0	0	0	0	0	0	0	0	0	0	0	0	0	0	0	0	1	1	0	0
IGSF21	5	0	0	3	0	0	3	0	0	0	0	0	3	4	0	1	3	0	0	0	0	0	0	0	0	0	0	1	0	0	0	0	0	0	1	0	1	0	0	1	0	6	0	1	0	5	6	0	2
AL365209.1	1	0	0	0	0	0	0	0	0	0	0	0	0	0	0	0	0	0	0	0	0	0	0	0	0	1	0	0	0	0	0	0	0	0	1	0	0	0	0	0	0	1	0	1	1	2	3	0	0
AL359738.1	0	0	0	0	0	0	0	0	0	0	0	0	0	0	0	0	0	0	0	0	0	0	0	0	0	0	0	0	0	0	0	0	0	0	0	0	0	0	0	0	0	0	0	0	0	0	0	0	0
KLHDC7A	0	2	0	0	0	0	0	0	0	0	0	0	0	0	0	0	0	0	0	0	0	0	0	0	0	0	0	0	0	0	2	0	0	0	0	2	0	2	0	0	0	0	4	0	0	1	1	0	0
AL080251.1	0	0	0	0	0	0	0	0	0	0	0	0	0	0	0	0	0	0	0	0	0	0	0	1	0	0	0	0	0	0	0	0	0	0	0	0	0	0	0	0	0	0	0	0	0	0	0	0	0
ALDH4A1	7	1	2	6	1	9	7	4	12	6	0	7	11	7	9	5	4	0	4	7	5	0	5	2	4	5	9	19	0	1	5	0	10	4	6	7	7	3	0	2	2	7	0	3	9	7	20	3	6
IFFO2	128	11	131	21	201	320	204	67	113	297	35	203	975	61	96	126	143	47	59	23	159	0	1170	812	130	51	451	235	6	143	116	12	143	66	244	463	32	181	0	128	121	81	50	37	159	32	378	62	253
AL137127.1	16	0	0	12	0	4	7	4	6	3	1	1	8	27	6	3	6	1	1	1	1	0	1	5	3	3	3	8	2	3	1	1	1	0	4	0	3	3	0	1	7	12	2	0	1	9	13	6	3
UBR4	3689	737	1346	1895	1907	2837	3307	1238	2056	1838	1310	1473	2832	4602	1160	1869	2324	1927	2627	1425	959	274	3755	3769	1130	1962	2844	2445	479	1652	2079	496	1154	1717	1741	1378	2291	2242	12	2386	1958	4965	1055	465	1627	2759	6884	2678	2152
AL035413.1	2	0	2	3	1	3	8	5	4	1	0	1	1	5	1	0	1	0	0	0	2	0	3	2	0	1	7	1	0	3	0	0	2	1	3	1	2	0	0	1	1	7	1	0	1	1	3	1	2
EMC1	40	9	9	14	11	22	50	7	34	24	7	2	28	91	6	18	9	7	5	1	15	1	37	18	8	12	18	10	0	13	10	0	19	8	12	9	11	30	1	20	8	76	18	2	6	35	49	11	23
MRTO4	5	1	4	0	2	14	4	5	3	1	2	1	2	7	2	2	1	1	0	0	2	0	3	2	3	5	3	2	3	3	3	1	1	5	1	1	4	2	0	5	3	6	1	0	2	5	10	2	4
AKR7L	0	0	0	0	0	0	0	0	0	0	0	0	0	0	0	0	0	0	0	0	0	0	0	0	0	2	0	0	0	0	0	0	0	1	0	0	0	0	0	0	0	0	0	0	1	2	3	0	0
AKR7A3	0	0	0	0	0	1	0	0	0	0	1	0	0	1	0	0	1	0	0	0	0	0	0	2	0	0	0	0	0	0	0	0	0	2	0	0	0	0	0	0	0	1	0	0	0	1	1	0	0
AL035413.2	1	1	1	0	0	1	2	1	0	0	2	0	0	0	0	1	0	0	0	0	0	0	0	0	0	0	1	4	0	0	1	1	0	1	0	1	1	0	0	2	3	0	0	0	4	2	7	1	0
AKR7A2	46	20	26	12	27	61	31	10	43	25	14	26	14	16	23	15	23	32	45	8	9	3	78	43	30	49	103	42	2	29	48	8	12	46	18	47	56	30	1	100	49	30	34	3	81	12	163	36	33
RNU6-1099P	0	0	0	0	0	0	0	0	0	0	0	0	0	0	0	0	0	0	0	1	0	0	0	0	0	0	0	0	0	0	0	0	0	0	0	0	0	0	0	0	0	0	0	0	0	0	0	0	0
PQLC2	14	5	1	11	2	1	12	5	7	17	7	3	18	20	4	7	8	5	5	2	3	0	6	15	3	6	17	10	2	5	15	2	3	5	4	4	4	7	0	4	13	21	4	1	4	8	23	9	18
CAPZB	1602	329	415	978	777	1106	1495	503	733	972	375	401	1908	1397	514	691	1143	531	553	414	372	82	1783	1891	371	699	827	871	118	601	1034	91	542	652	732	446	716	814	0	927	581	1557	406	87	672	787	2285	885	887
RN7SL277P	6	0	1	8	3	6	6	2	7	0	3	1	8	7	2	5	4	2	6	0	6	0	5	2	4	2	4	1	1	2	5	0	4	1	4	2	5	3	0	1	2	11	2	0	6	2	10	4	5
RNU4-28P	0	0	0	0	0	0	0	0	0	0	0	0	0	0	0	0	0	0	0	0	0	0	0	0	0	0	0	0	0	0	0	0	0	0	0	0	0	0	0	0	0	0	0	0	0	0	0	0	0
AL031727.2	0	0	0	0	0	0	1	0	0	0	0	0	0	0	0	0	0	0	0	0	0	0	0	0	0	0	0	0	0	0	0	0	0	0	0	0	0	0	0	0	0	0	1	0	1	0	1	0	0
MINOS1	13	2	5	5	0	3	12	0	4	3	1	0	17	15	0	3	6	5	4	0	2	0	8	8	1	0	8	1	2	3	5	0	5	5	6	3	0	11	1	1	2	16	2	3	0	10	12	6	5
MINOS1-NBL1	0	0	0	0	0	0	0	0	0	0	0	0	0	0	0	0	0	0	0	0	0	0	0	0	0	0	0	0	0	0	0	0	0	0	0	0	0	0	0	0	0	0	0	0	0	0	0	0	0
AL031727.1	0	0	0	0	0	0	1	0	0	0	0	0	1	3	0	2	1	0	0	1	0	0	0	0	1	0	0	0	0	0	0	0	0	0	0	1	1	0	0	0	0	2	1	0	1	1	3	1	1
NBL1	14	24	3	18	17	13	9	3	25	6	8	2	31	10	3	3	3	2	2	9	1	0	59	39	2	17	46	3	2	5	11	2	11	0	12	7	2	29	1	19	3	8	64	1	4	20	31	5	13
HTR6	1	1	1	0	0	3	1	3	2	3	1	0	1	0	1	0	1	0	1	0	0	0	4	5	2	0	1	1	0	4	1	0	2	3	2	0	5	1	0	4	0	0	4	0	1	3	4	5	4
TMCO4	1411	488	1239	496	1344	3207	964	1597	1318	1154	1148	1037	1025	528	1015	941	1478	2307	3341	177	809	83	2859	3111	1325	284	2979	2236	46	2559	2071	49	622	1570	1022	1151	3492	1676	3	2083	1249	378	756	16	2661	201	4841	2534	1116
RNF186	1	0	0	0	0	1	0	1	0	0	0	0	0	0	0	1	0	1	3	0	0	0	0	1	1	0	2	3	0	0	5	0	0	0	0	0	1	0	0	0	1	0	0	0	1	0	2	2	0
AL391883.1	0	0	0	0	0	1	0	1	0	0	0	0	0	0	0	0	0	1	1	0	0	0	0	0	0	0	1	1	0	0	2	0	0	0	0	0	0	0	0	0	0	0	0	0	1	0	1	1	0
OTUD3	83	86	255	14	27	390	250	205	146	154	82	202	365	162	201	154	239	307	336	6	177	17	165	70	153	14	553	768	4	76	368	3	159	167	176	183	580	257	0	153	164	37	38	11	302	33	766	474	160
PLA2G2E	0	0	0	0	0	0	0	0	0	0	1	0	0	0	0	0	0	0	0	0	0	0	0	0	1	0	1	1	0	0	0	0	0	0	0	0	0	0	0	0	0	0	0	0	0	0	0	0	0
PLA2G2A	0	0	0	0	0	1	6	0	0	0	0	0	0	0	0	0	0	0	0	0	0	0	0	0	0	0	0	0	0	0	0	0	6	0	0	0	0	0	1	1	0	0	0	0	0	0	0	0	0
PLA2G5	0	0	0	0	0	13	9	0	2	0	0	0	0	1	0	0	0	0	0	0	0	0	0	0	0	0	0	0	0	0	0	0	0	0	0	0	0	0	1	0	0	0	0	0	0	0	0	0	0
PLA2G2D	0	0	0	0	0	0	0	0	1	0	0	0	1	0	0	0	0	0	0	0	0	0	0	0	0	0	0	2	0	0	3	0	0	0	0	0	0	0	0	0	0	2	0	0	1	3	4	0	1
PLA2G2F	3	5	0	18	27	2	4	0	4	0	8	1	132	0	2	0	9	1	0	0	1	0	137	124	3	2	10	0	2	12	1	0	2	4	5	0	1	2	0	2	0	46	1	1	0	19	20	0	1
Z98257.1	0	1	0	0	0	0	2	0	0	0	0	0	0	3	0	0	0	0	0	0	0	0	1	1	0	0	0	0	0	0	0	0	0	0	0	0	0	0	0	0	0	0	1	0	0	1	1	0	0
PLA2G2C	0	0	0	0	0	0	2	0	1	0	0	0	0	3	0	0	0	0	1	1	0	0	0	0	0	0	0	0	0	0	0	0	0	0	0	0	0	0	0	0	0	0	0	1	0	0	0	0	0
UBXN10-AS1	1	0	0	0	0	0	2	0	0	0	0	0	0	1	0	2	0	0	0	0	0	0	0	0	1	0	0	0	0	1	0	0	0	0	0	0	0	0	0	0	0	0	0	0	0	0	0	0	0
UBXN10	1	1	1	0	1	5	7	1	7	0	1	4	6	3	1	1	0	1	2	0	0	0	7	2	1	0	2	1	0	2	1	0	0	3	0	2	0	8	0	2	2	4	4	0	5	3	10	4	0
Z98257.2	0	0	0	0	0	0	0	0	0	0	0	0	0	0	0	0	0	0	0	0	0	0	0	0	0	0	0	0	0	0	0	0	4	0	0	0	0	0	0	0	0	0	0	0	0	0	0	0	0
VWA5B1	0	0	0	0	0	0	0	0	0	0	0	0	0	0	0	0	0	0	1	0	0	0	0	0	0	0	0	0	0	0	0	0	0	0	0	0	0	0	0	0	0	1	0	0	0	1	1	0	0
LINC01141	0	0	0	0	0	0	0	0	0	0	0	0	0	0	0	0	0	0	0	0	0	0	0	0	0	0	0	0	0	0	0	0	2	0	0	0	0	0	0	0	1	0	0	0	0	0	0	0	0
AL139254.2	0	0	0	0	0	0	1	0	0	0	0	0	0	0	0	0	0	0	0	0	0	0	0	0	0	0	0	0	0	0	0	0	0	0	0	0	0	0	0	0	0	0	0	0	0	1	1	0	0
AL139254.3	0	0	0	0	0	0	0	0	0	0	0	0	0	0	0	0	0	0	0	0	0	0	0	0	0	0	0	0	0	0	0	0	0	0	0	0	0	0	0	0	0	0	0	0	0	1	1	0	0
CAMK2N1	98	41	31	67	348	82	96	29	164	43	65	157	181	34	55	83	83	245	135	36	86	4	389	167	28	9	154	29	5	146	42	9	78	56	139	76	60	78	1	118	245	71	46	2	66	62	187	72	64
MUL1	135	27	45	84	124	104	64	25	68	55	74	23	89	61	31	12	96	77	115	39	36	16	197	154	24	88	200	48	6	98	45	25	31	39	48	19	60	84	3	71	58	98	42	18	18	56	203	58	81
FAM43B	0	0	2	0	0	0	0	0	0	0	0	0	2	6	0	1	3	1	0	0	0	0	0	0	0	1	1	10	0	0	5	0	1	3	3	1	0	1	0	0	7	1	3	1	5	0	9	1	0
CDA	1910	327	1848	388	497	2446	3411	1268	1250	1422	463	1657	1659	846	1417	1794	1865	1756	2204	439	1099	178	682	639	887	738	2135	2742	74	759	1254	89	2727	2195	2078	1978	1064	2054	1	1494	2184	1096	187	56	3033	427	6542	2197	1117
PINK1	2689	624	2450	886	1683	4287	2363	1733	1945	1846	1294	2739	1430	912	1867	1529	2844	3083	4755	862	1667	220	2696	1985	1789	905	5500	2946	125	2261	1607	151	2698	2594	2953	2191	2647	2565	8	2248	3018	1412	705	101	3076	571	7509	2615	2107
PINK1-AS	1779	388	1547	548	1142	2671	1509	1225	1141	1292	872	1962	942	564	1243	1020	1858	2089	3245	516	1063	130	1786	1321	1135	527	3552	1916	84	1487	1017	88	1552	1701	1882	1474	1760	1625	6	1440	1879	922	423	61	1862	356	4537	1697	1288
DDOST	93	27	19	112	117	86	133	29	74	59	26	37	219	161	29	36	72	28	28	22	24	5	380	293	27	93	41	67	12	37	69	8	38	47	57	23	30	71	0	40	49	128	46	8	36	83	177	67	58
KIF17	0	2	4	2	0	10	4	0	7	1	3	0	3	5	2	5	2	0	16	4	7	2	0	0	0	6	18	10	3	12	4	0	5	1	3	1	7	3	0	1	4	5	3	1	11	3	27	4	1
AL663074.2	0	0	0	0	0	0	0	0	0	0	0	0	0	0	0	1	3	0	0	0	0	0	0	0	0	0	0	0	0	0	0	0	0	0	2	0	1	0	0	0	0	2	1	0	0	0	0	0	0
SH2D5	28	2	33	7	7	221	77	27	37	37	4	43	54	52	35	308	64	80	122	18	118	9	2	4	44	21	81	123	0	286	25	5	97	18	12	48	290	29	0	29	260	64	1	4	51	8	116	35	17
AL663074.1	1	0	0	0	0	1	3	0	2	3	0	1	0	1	2	7	2	1	7	0	5	1	0	0	0	1	1	9	0	9	2	0	4	1	0	2	3	0	0	1	1	0	0	0	0	1	1	2	1
HP1BP3	892	206	778	464	373	1741	639	494	585	628	353	528	850	797	488	774	665	1233	2068	187	700	83	973	755	627	234	1629	1059	40	956	675	50	372	817	386	622	2214	751	1	1032	555	788	336	53	649	331	1998	1128	586
EIF4G3	673	94	117	436	197	293	857	185	265	383	89	230	668	812	215	273	294	92	164	131	109	22	576	754	93	163	243	227	35	148	314	20	101	205	289	111	185	317	2	217	184	946	130	33	348	441	963	340	331
RNU7-200P	0	0	0	0	0	0	0	0	0	0	0	0	0	1	0	0	0	0	0	0	0	0	0	0	0	0	0	0	0	0	0	0	0	0	0	0	0	0	0	0	0	1	0	0	0	0	0	0	0
MIR1256	2	0	0	1	2	0	3	0	1	0	0	0	0	0	0	0	0	0	0	0	1	0	1	0	0	0	0	0	0	0	0	0	0	0	0	0	0	1	0	0	0	0	0	0	0	0	0	0	0
RPS15AP6	0	0	0	2	0	1	9	0	1	3	0	0	2	6	1	2	0	0	0	0	1	0	3	3	0	2	0	2	0	0	1	0	0	0	0	0	0	0	0	0	1	6	0	0	0	1	1	1	0
AL627311.1	4	0	2	4	0	1	5	0	2	0	0	1	7	6	0	0	1	0	1	0	2	0	3	2	0	1	0	3	0	1	1	0	0	0	0	0	1	1	0	0	1	6	0	1	0	2	2	0	1
HSPE1P27	6	1	2	2	1	0	10	1	3	7	1	2	13	3	3	4	3	0	0	0	1	0	11	5	1	4	0	3	0	4	6	0	0	1	1	0	3	2	0	1	0	11	3	1	0	7	8	1	6
ECE1	4212	413	153	1828	143	403	2787	497	1098	1824	49	98	3071	3734	477	936	1610	59	184	114	546	48	1391	1775	162	499	423	1375	415	635	1122	20	141	425	816	64	377	1354	9	173	563	3745	236	42	177	1888	2277	489	1345
AL031005.1	246	14	7	87	3	29	98	30	35	70	6	2	138	104	20	33	74	1	16	2	34	4	89	120	11	32	12	65	10	22	79	0	6	21	35	5	26	38	1	9	17	137	17	0	3	89	97	24	53
AL031728.1	272	23	11	111	8	35	138	28	59	83	6	4	97	218	32	89	68	9	15	2	29	3	77	102	13	59	18	66	15	21	67	1	0	30	43	10	20	38	0	10	22	215	36	0	7	72	88	18	30
NBPF2P	0	0	0	0	0	0	0	0	0	0	0	0	0	0	0	0	0	0	0	0	1	0	0	0	0	0	0	0	0	0	0	0	0	0	0	0	0	0	0	0	0	0	0	0	0	0	0	0	0
HS6ST1P1	3	0	1	1	2	1	0	0	0	2	2	2	6	0	0	2	3	1	2	0	1	0	5	7	0	1	1	0	0	3	0	0	1	1	2	3	0	2	0	0	0	1	0	0	3	0	7	0	0
NBPF3	0	2	0	0	0	4	5	0	4	3	0	1	4	0	0	5	7	0	0	3	1	1	19	2	0	0	1	0	0	0	0	3	2	3	4	2	7	7	0	4	0	2	0	0	2	3	6	3	0
PFN1P10	0	0	0	0	0	0	0	0	1	0	0	0	0	0	0	0	0	0	0	0	0	0	1	0	0	0	0	0	0	0	0	0	0	0	0	0	0	0	0	0	0	0	0	0	0	0	0	0	0
ALPL	7138	579	300	3234	251	204	7144	1113	2285	4491	62	97	8480	7223	734	1002	4270	58	355	472	1090	73	3411	3667	205	587	872	2111	305	1159	1890	19	53	941	1142	13	289	2351	8	268	1164	7790	354	81	181	3644	4151	1589	4215
AL359815.1	32	3	1	16	0	4	55	10	15	26	2	1	41	34	3	16	25	0	4	2	4	0	12	16	3	7	1	11	4	5	13	0	0	8	2	1	1	12	0	1	6	72	2	2	0	9	12	4	17
RAP1GAP	436	45	564	135	350	1364	2452	500	446	242	7	607	932	252	587	1252	439	599	338	571	257	147	408	167	508	552	184	722	50	655	1172	143	2766	1514	352	1457	679	607	4	699	1407	684	207	77	2679	222	4197	1231	302
USP48	171	28	91	66	52	304	208	87	92	132	20	72	153	162	90	82	118	146	236	86	36	16	146	152	80	85	88	90	12	54	123	7	114	235	83	150	199	108	0	133	99	340	46	13	157	84	305	251	74
AL590103.1	1	1	0	0	1	0	0	1	0	1	0	0	2	1	0	0	0	1	0	1	1	1	5	0	0	1	0	0	0	0	1	1	0	1	2	0	1	2	0	0	0	0	2	0	2	0	2	0	0
LDLRAD2	29	13	20	33	5	41	45	11	33	12	26	5	20	25	6	6	6	20	38	16	3	1	39	25	14	2	48	3	2	34	24	2	39	5	8	11	23	77	0	23	19	18	27	4	90	10	127	33	21
HSPG2	275	134	213	227	32	334	430	86	370	114	235	65	200	196	79	78	60	232	369	182	21	9	433	306	92	64	622	64	12	268	323	34	389	71	109	92	347	730	2	182	219	163	207	14	918	160	1359	350	230
AL590556.1	0	0	0	0	0	0	0	1	2	0	5	0	0	0	0	0	0	2	0	0	0	0	3	0	0	1	0	0	0	1	2	0	0	2	0	1	3	1	0	0	1	0	3	0	1	0	1	0	1
AL590556.2	0	0	0	0	0	0	1	0	0	0	0	0	0	0	0	0	0	0	0	0	0	0	0	0	0	0	0	0	0	0	1	0	0	0	0	0	0	0	0	0	0	0	0	0	0	0	0	0	0
CELA3B	2	0	1	0	0	1	0	0	0	0	0	0	0	0	1	1	0	0	0	0	0	0	0	0	1	0	0	0	0	0	0	0	0	0	0	1	0	0	0	0	0	0	0	0	1	0	1	1	0
CELA3A	0	0	0	0	0	0	0	0	1	0	0	0	0	0	0	3	0	0	0	0	0	0	0	0	0	0	1	1	0	0	0	0	0	0	0	0	0	2	0	2	0	2	1	0	1	0	1	2	0
RN7SL186P	0	0	0	0	0	0	0	0	0	0	0	0	0	0	0	0	0	0	0	0	0	0	0	0	0	0	0	0	0	0	0	0	0	0	0	0	0	0	0	0	0	0	1	0	0	0	0	0	0
RNU6-776P	0	0	0	0	0	0	0	0	0	0	0	0	0	0	0	0	0	0	0	0	0	0	0	0	0	0	0	0	0	0	0	0	0	1	0	0	0	0	0	0	0	0	0	0	0	0	0	0	0
LINC01635	0	0	1	0	0	1	2	1	0	0	0	1	0	0	0	1	1	0	1	0	0	0	0	0	0	0	0	1	0	0	0	0	0	0	0	2	1	0	0	1	1	0	0	0	0	0	0	0	0
LINC00339	10	0	1	3	0	3	9	1	4	4	0	1	14	6	6	4	7	0	5	0	0	0	2	5	1	3	3	2	0	1	7	1	4	9	2	3	6	4	0	3	0	7	1	1	2	7	11	1	5
CDC42	5110	1032	2748	2800	2242	4736	4773	2083	2177	3150	2133	2618	4732	4779	2527	3991	3921	3251	3755	747	1772	252	4893	4415	1833	986	5321	3760	315	2928	3846	125	2622	2865	2624	3500	3316	3659	8	4117	2853	3774	1095	142	3757	1778	9434	3743	2519
CDC42-IT1	41	2	7	17	13	43	35	13	20	25	16	9	25	38	20	33	24	24	29	2	18	1	37	34	15	4	33	30	1	17	28	0	9	21	10	19	25	15	0	30	12	62	14	1	23	22	54	28	28
AL031281.1	23	3	9	5	15	14	15	10	22	13	6	8	11	20	6	20	9	8	24	3	4	0	30	20	6	7	16	15	1	17	26	0	6	22	3	23	24	15	0	32	7	62	14	1	17	17	48	23	16
AL031281.2	15	1	1	7	4	4	15	2	5	10	1	6	5	21	3	8	4	6	6	0	3	1	11	7	3	3	3	6	0	2	5	0	1	2	4	2	3	4	0	5	5	37	2	0	4	16	21	12	6
WNT4	67	14	57	19	39	86	134	21	50	17	35	60	43	47	42	164	62	38	36	101	23	18	35	31	38	97	52	60	9	53	59	11	133	74	58	146	58	40	0	67	98	100	21	14	127	48	290	88	62
ZBTB40	17	13	11	12	11	21	55	18	19	10	9	11	37	69	12	44	7	3	13	14	6	4	32	32	10	41	16	18	5	7	33	14	29	29	17	10	19	22	0	19	14	67	20	9	43	25	106	27	16
ZBTB40-IT1	0	2	0	1	0	0	1	0	0	0	0	1	2	1	0	0	0	0	1	0	0	1	0	0	0	0	0	1	0	0	0	0	0	1	0	0	1	0	0	0	1	2	0	0	1	1	2	0	0
EPHA8	0	0	0	0	0	0	0	0	0	0	0	0	0	0	0	0	0	0	0	0	0	0	0	0	0	0	0	0	0	0	0	0	0	0	0	0	0	1	0	0	0	0	0	0	0	0	0	0	0
C1QA	43	1	2	13	4	23	49	4	22	6	1	0	48	164	5	27	4	0	9	0	8	0	13	16	1	5	3	9	0	9	33	0	8	0	14	0	4	19	1	14	10	55	1	1	5	93	102	8	9
C1QC	50	2	1	18	1	13	51	8	17	5	0	0	51	161	0	15	2	0	7	1	7	0	9	11	5	8	5	14	3	9	28	1	2	1	5	0	10	20	0	22	11	47	4	3	9	74	86	3	14
C1QB	47	5	2	11	2	21	44	7	29	2	2	0	38	146	3	14	4	4	6	0	9	0	15	20	2	9	6	6	0	13	38	3	1	1	13	0	12	15	1	27	8	60	3	4	11	86	101	0	15
EPHB2	7	0	0	0	0	0	5	1	1	1	0	1	1	8	1	0	2	0	2	0	1	0	6	2	0	2	0	2	0	4	2	0	0	0	0	0	2	17	0	0	3	8	0	2	2	15	17	1	2
AL512444.1	0	0	0	0	0	0	0	0	0	0	0	0	0	0	0	0	0	0	0	0	0	0	0	0	0	0	0	0	0	0	0	0	0	0	0	0	0	0	0	0	0	0	0	0	0	0	0	0	0
MIR4253	0	0	0	0	0	0	0	0	0	0	0	0	0	1	0	0	0	0	0	0	0	0	0	0	0	0	0	0	0	0	0	0	0	0	0	0	0	2	0	0	0	1	0	0	0	0	0	0	0
KDM1A	64	23	63	20	19	134	138	77	57	22	10	65	124	82	75	115	77	74	33	17	28	10	56	43	31	25	47	68	5	59	77	3	139	214	35	107	89	62	0	52	114	64	25	6	233	19	324	151	30
AL031428.1	0	0	0	0	1	0	1	0	0	0	0	0	0	1	0	0	0	0	0	0	0	0	0	0	0	0	0	0	0	0	0	0	2	0	0	1	0	0	0	0	0	0	2	0	0	0	0	0	0
MIR4419A	0	0	0	0	0	1	0	1	0	0	0	0	0	0	0	0	0	0	0	0	0	0	0	0	0	0	0	0	0	0	0	0	0	0	0	0	0	0	0	0	0	0	0	0	1	0	1	0	0
LUZP1	849	185	780	227	505	1940	2388	718	664	218	205	1088	1548	397	1128	1571	1553	1032	424	214	356	110	935	1019	486	203	390	1080	38	1199	1348	54	2306	2060	585	1687	1026	1348	3	1109	2161	644	159	52	3453	186	5495	1832	319
AL161672.1	5	0	9	3	11	33	18	9	3	4	6	4	16	7	8	14	11	15	8	0	3	1	18	16	10	2	4	14	0	19	17	0	12	21	6	21	14	10	0	18	21	1	2	0	47	0	68	26	5
RNU6-514P	0	0	0	0	1	4	0	3	1	0	0	0	0	0	0	0	1	5	0	0	1	1	4	1	0	0	0	2	0	0	1	0	0	3	0	0	1	0	0	5	1	0	2	0	1	0	2	3	0
RNU6-135P	0	0	0	1	0	4	0	1	0	0	0	1	3	1	0	2	1	0	0	0	0	0	1	0	5	0	0	2	0	2	6	0	2	2	0	3	0	3	0	0	1	0	0	0	5	0	7	3	0
HTR1D	0	0	0	0	0	0	0	0	0	0	0	0	0	0	0	0	0	0	0	0	0	0	0	0	0	0	0	0	0	0	0	1	0	0	0	0	0	0	0	0	0	0	0	0	0	0	0	0	0
AL109936.1	0	0	0	0	0	0	0	0	1	0	0	0	0	0	0	0	0	0	0	0	0	0	0	0	0	0	0	0	0	0	0	0	1	0	0	0	0	0	0	0	0	0	0	0	0	0	0	0	0
LINC01355	4	1	1	3	1	1	7	0	1	2	0	1	1	9	0	1	0	4	0	0	0	0	1	3	0	0	0	0	0	0	1	0	2	0	1	0	2	1	0	1	0	8	0	0	0	4	5	2	2
AL109936.8	1	0	0	0	0	0	0	0	0	0	0	0	0	2	0	0	0	0	0	0	0	0	0	0	0	0	0	0	0	0	0	0	1	0	0	0	0	0	0	0	0	2	0	0	0	1	1	0	0
HNRNPR	123	23	38	54	25	73	125	36	88	71	25	37	120	163	26	33	60	36	64	20	23	0	145	110	21	34	90	35	7	22	84	14	26	33	46	23	39	63	1	57	24	180	22	11	28	108	182	52	71
ZNF436	42	11	13	5	7	64	25	15	25	15	4	8	42	46	10	12	8	9	13	22	4	15	19	12	10	28	52	21	8	8	6	15	10	34	7	25	29	22	0	31	34	40	14	9	47	32	92	21	15
ZNF436-AS1	4	2	0	0	0	2	2	1	2	0	0	0	0	1	0	1	0	1	1	1	0	0	0	0	2	0	1	1	0	1	1	0	0	5	1	0	1	0	0	0	0	1	1	0	0	3	4	0	2
AL109936.2	0	0	0	0	0	0	0	0	0	0	0	0	0	0	0	0	0	0	0	0	0	0	0	0	0	0	0	0	0	0	0	0	0	0	0	0	0	0	0	0	0	0	0	0	0	0	0	0	0
TCEA3	9	8	15	5	8	45	17	4	17	4	5	19	13	6	5	12	23	15	30	9	11	2	9	8	15	6	19	20	0	10	16	3	16	15	25	15	26	17	1	22	18	7	5	0	20	8	40	12	15
AL357134.1	0	0	0	0	0	0	0	0	0	0	0	0	0	0	0	0	0	0	0	0	0	0	0	0	0	0	0	0	0	0	0	0	0	0	0	0	0	0	0	0	0	0	0	0	0	0	0	0	0
ASAP3	105	40	43	23	84	90	36	63	87	63	155	137	71	25	102	93	183	38	234	5	59	6	99	81	154	24	462	160	5	192	58	4	96	90	104	59	61	107	2	228	157	25	40	5	98	15	302	143	312
E2F2	5	0	0	3	0	1	5	0	0	9	0	1	9	4	0	0	3	0	0	1	0	0	4	6	0	1	5	6	0	4	2	0	0	2	2	0	1	0	1	0	0	2	3	0	7	7	14	1	2
AL021154.1	0	0	0	0	0	0	1	0	0	0	0	0	0	0	0	0	0	0	0	0	0	0	0	0	0	0	0	0	0	0	0	0	0	0	0	0	0	0	0	0	0	0	4	0	0	0	0	0	0
ID3	38	6	14	15	9	41	49	10	26	25	4	25	33	15	13	7	26	20	14	9	17	1	31	23	12	7	17	22	1	32	27	4	20	14	9	24	9	26	0	30	12	42	108	1	34	20	92	19	13
MDS2	0	0	0	0	0	0	0	0	0	0	0	0	0	0	0	0	0	0	0	0	0	0	0	0	0	0	1	0	0	0	0	0	0	0	0	0	0	0	0	0	0	1	0	0	0	0	0	0	0
RPL11	726	233	768	250	360	1211	728	532	683	404	298	884	1009	779	714	965	976	947	1117	176	371	59	911	760	612	178	873	1123	40	598	1036	23	669	1368	732	660	1170	922	3	1045	887	451	336	42	1440	249	2539	1517	420
ELOA	69	13	37	36	49	72	93	33	45	27	25	45	76	78	37	78	42	41	34	29	22	9	72	58	23	36	44	43	6	39	96	6	52	65	59	101	49	63	1	47	67	96	37	10	56	54	177	42	33
ELOA-AS1	16	2	2	6	9	11	11	10	7	2	2	9	11	14	4	8	8	8	7	5	5	3	13	11	5	2	5	9	2	4	15	0	5	10	3	14	5	8	1	6	10	16	10	2	8	10	31	7	3
PITHD1	257	42	345	41	160	640	746	212	138	222	102	305	332	152	200	388	316	392	524	72	326	35	205	92	207	124	242	474	28	258	231	6	791	718	520	1008	286	286	1	298	445	277	78	23	396	71	830	396	227
LYPLA2	206	48	92	225	285	230	278	87	173	164	147	142	441	183	96	225	199	141	143	67	60	13	509	457	56	126	232	74	34	366	378	14	148	132	170	117	132	314	0	345	208	223	182	11	280	129	871	169	162
GALE	398	108	350	185	757	1620	811	431	547	339	343	538	484	251	345	698	491	984	741	218	274	56	720	662	301	384	421	603	39	1083	807	66	1155	1176	633	834	872	714	3	833	1075	363	498	23	1068	149	2330	812	326
HMGCL	137	39	86	92	151	307	125	96	93	99	113	121	105	59	118	67	78	138	188	72	36	15	249	249	74	114	215	104	24	142	134	20	82	167	156	118	212	167	0	130	100	118	96	14	203	63	444	148	73
FUCA1	97	28	35	97	208	57	51	30	52	68	142	48	112	70	49	59	38	73	77	37	15	4	431	405	28	103	157	42	16	204	176	27	41	42	74	66	66	90	1	211	41	71	176	9	97	62	280	43	54
CNR2	3	0	0	4	0	1	0	0	0	1	0	0	2	2	0	0	0	0	0	0	0	1	0	0	0	0	1	2	0	1	2	0	0	0	1	0	0	1	0	1	0	5	0	0	0	1	1	0	2
BTBD6P1	1	0	0	0	0	0	1	0	1	0	0	0	0	0	0	0	0	0	0	0	0	0	0	0	0	0	0	0	0	0	0	0	0	0	0	0	0	0	0	0	0	0	0	0	0	0	0	0	0
AL590609.3	0	0	0	0	0	0	0	1	0	0	0	0	0	0	0	0	0	0	0	0	0	0	0	0	0	0	0	0	0	0	0	0	1	0	0	0	0	0	0	0	0	0	0	0	0	0	0	0	0
AL590609.2	0	0	0	0	0	0	1	0	0	0	0	0	1	0	0	0	0	0	0	0	0	0	0	0	0	0	0	0	0	0	0	0	0	0	0	0	0	0	0	0	0	0	0	0	0	0	1	0	0
PNRC2	952	296	918	240	944	1344	495	697	519	622	843	1041	1134	493	659	718	719	1349	1411	50	572	43	1717	1999	633	95	1739	895	19	1537	1053	14	396	905	577	877	1572	967	2	1103	561	267	533	8	1057	212	2504	1120	407
SRSF10	107	33	49	54	14	59	105	33	91	68	43	16	84	165	16	36	38	48	44	21	33	4	105	110	18	30	142	58	7	25	44	10	21	30	31	9	56	39	2	41	17	157	33	6	18	76	137	72	40
AL591178.1	0	0	0	0	0	3	2	0	0	0	0	0	2	0	0	1	0	0	0	0	0	0	0	0	0	0	0	0	0	0	0	0	0	0	0	0	0	0	0	0	0	0	0	0	0	1	1	0	0
MYOM3	0	0	0	0	0	47	48	0	1	0	0	0	9	0	0	1	0	0	0	1	0	0	4	10	1	1	0	0	1	1	0	0	10	0	1	1	1	2	2	0	0	5	2	0	1	2	4	0	1
IL22RA1	130	18	247	244	807	516	339	88	199	131	99	236	475	62	72	390	239	213	85	256	73	79	483	576	135	441	142	355	39	498	215	71	499	398	183	321	190	223	0	525	706	388	116	30	509	115	1122	271	175
IFNLR1	21	1	8	25	90	25	11	1	14	6	3	11	32	15	11	23	8	17	9	71	5	7	64	42	10	101	13	6	15	42	20	28	24	6	11	23	4	19	0	41	17	116	11	16	9	28	56	9	18
AL590683.1	0	0	1	0	1	0	0	0	3	0	0	0	0	0	0	0	0	0	0	0	0	0	0	0	0	1	0	0	0	0	0	0	1	0	0	0	0	0	0	1	0	0	0	0	0	0	0	1	0
AL138902.1	0	0	1	3	5	1	3	0	0	1	0	1	2	1	0	2	0	2	3	2	1	0	4	2	4	4	0	0	0	2	1	0	2	0	0	1	2	2	0	2	1	3	6	0	0	1	4	0	1
GRHL3	75	45	103	305	626	512	97	56	86	47	83	60	387	46	63	86	85	150	100	137	33	19	721	450	99	315	116	70	35	202	165	38	101	109	77	189	78	251	0	354	57	145	380	17	128	102	484	86	31
STPG1	101	32	81	48	88	239	73	74	91	65	37	98	54	33	71	65	91	153	216	54	66	18	121	55	110	98	259	103	5	74	63	23	90	83	92	155	92	91	0	123	113	52	49	15	89	37	207	74	55
NIPAL3	1794	425	1541	522	1639	2672	1424	744	991	1052	615	1955	477	557	1039	1177	1446	2869	2213	1154	1056	249	1723	739	1181	1059	4141	1322	168	984	897	288	1362	880	1226	1902	972	1613	7	2105	1460	1283	482	268	973	516	2802	1042	829
RCAN3	330	111	257	266	434	367	305	198	289	194	234	439	302	125	155	511	214	335	250	104	197	28	678	399	199	105	690	303	17	510	308	9	321	336	257	370	219	320	0	556	483	149	202	24	293	175	924	274	192
AL445686.2	56	8	23	18	51	54	19	18	35	17	23	58	39	13	15	76	24	32	35	15	24	1	83	44	20	8	63	38	1	67	43	5	32	44	34	68	16	45	0	62	49	21	23	2	40	29	108	40	24
NCMAP	33	9	36	16	9	17	21	12	39	19	22	24	123	35	51	83	17	35	41	6	9	2	27	43	12	1	5	60	0	41	113	2	21	39	9	28	74	22	0	27	23	26	8	0	93	6	167	52	6
AL445686.1	0	0	1	0	0	0	0	0	0	0	0	0	0	0	1	0	0	3	0	0	0	0	0	0	1	0	0	0	0	2	1	0	0	1	0	0	3	0	0	0	0	0	0	0	2	0	2	1	0
SRRM1	381	191	196	201	199	462	205	223	396	301	262	183	439	260	110	140	212	315	385	78	106	30	506	533	157	138	744	247	21	166	458	20	113	216	167	134	383	276	1	508	135	275	185	22	296	217	812	429	235
AL445648.1	0	0	0	0	0	0	0	0	0	0	0	0	0	0	0	0	0	0	0	0	0	0	0	0	0	0	0	0	0	0	0	0	0	0	0	1	0	0	0	0	0	0	0	0	0	0	0	0	0
CLIC4	1300	275	703	207	348	753	660	540	325	568	297	1146	1377	497	868	1018	428	702	886	141	506	67	710	562	607	286	843	1337	152	434	848	50	503	498	426	1410	1406	960	3	772	761	581	223	56	607	368	2222	978	245
RNU6-1208P	0	1	0	0	2	1	1	0	0	0	0	0	3	1	0	5	1	0	0	0	2	0	2	0	0	1	1	0	0	3	3	0	0	1	0	3	1	1	0	0	0	2	3	0	0	4	6	1	0
RUNX3	94	9	3	47	15	5	57	10	32	48	4	2	121	86	9	13	29	1	2	0	16	1	31	69	1	8	10	9	3	24	35	1	5	13	11	0	7	22	0	16	10	54	8	5	10	31	47	5	35
MIR6731	0	0	0	0	0	0	0	0	0	0	0	0	0	0	0	0	0	0	0	0	0	0	0	0	0	0	0	0	0	0	0	0	0	0	0	0	0	0	0	0	0	0	0	0	0	0	0	0	0
AL445471.1	0	0	0	1	0	1	5	2	0	0	0	0	6	7	0	1	1	0	0	0	0	0	0	2	0	2	1	0	0	1	2	0	0	0	0	0	0	2	0	1	1	6	3	0	0	6	6	0	3
AL445471.2	0	0	0	0	0	0	0	0	0	0	0	0	0	0	0	0	0	0	0	0	0	0	1	3	0	0	1	0	0	0	1	0	0	0	0	0	0	0	0	0	0	0	10	0	0	0	0	0	1
MIR4425	0	0	0	1	0	0	0	0	0	0	0	0	0	0	0	0	0	0	0	0	0	0	0	0	0	0	0	0	0	0	0	0	0	0	0	0	0	0	0	0	0	0	0	0	0	0	0	0	0
AL050344.1	0	0	0	0	0	0	1	0	0	0	0	0	0	1	0	0	0	0	0	0	0	0	0	0	0	0	0	0	0	0	0	0	0	0	0	0	0	0	0	0	0	1	0	0	0	0	0	0	0
AL121994.1	0	0	0	0	0	0	0	0	0	0	0	0	0	0	0	0	0	0	0	0	0	0	0	0	0	0	0	0	0	0	0	0	0	0	0	0	0	0	0	0	0	0	0	0	0	1	1	0	0
AL031432.1	0	1	0	0	0	0	0	0	0	0	0	0	0	0	0	0	0	0	0	0	0	0	0	0	0	0	0	0	0	0	0	0	0	0	0	0	0	0	0	0	0	4	1	0	0	0	0	0	0
SYF2	256	47	164	122	123	250	268	128	124	199	88	193	325	316	108	211	191	183	162	42	63	13	291	355	78	56	242	172	18	175	339	9	91	254	124	120	267	216	0	250	129	283	90	11	319	130	655	273	146
AL031432.4	5	2	12	0	0	13	12	5	0	13	2	10	11	7	9	8	5	6	7	1	6	0	6	5	5	3	11	12	0	14	4	0	15	6	3	6	5	11	0	5	9	4	15	0	14	2	33	3	5
AL031432.5	1	0	1	0	0	3	3	0	0	0	0	2	0	3	0	0	0	2	1	0	1	0	1	3	1	0	1	2	1	0	0	0	0	0	1	0	1	1	0	0	2	3	7	0	3	2	5	1	0
RSRP1	2847	314	3161	314	917	6073	2158	2974	1277	1157	781	4372	1772	1580	3712	3184	1363	6021	3090	203	1895	101	4126	1920	4147	231	4060	4499	43	6319	2455	25	1741	7474	1908	2766	7343	2250	8	3719	3018	1992	1304	57	7624	585	11114	4182	1939
AL031432.3	14	0	30	1	3	31	32	11	12	3	5	42	12	0	27	21	4	21	11	1	18	1	18	5	28	0	30	20	0	29	3	0	15	33	7	20	17	15	0	12	15	5	3	0	51	3	72	14	8
AL031432.2	6	0	4	0	3	3	4	8	7	3	0	8	0	3	9	5	3	6	5	0	7	0	0	2	2	0	7	4	0	6	3	0	2	11	0	6	25	0	0	10	3	0	0	0	8	0	8	2	0
RHD	24	10	21	11	22	29	74	7	23	54	9	22	54	23	15	32	35	54	34	0	12	0	3	41	28	5	37	23	0	17	36	0	21	28	1	12	98	10	0	55	10	0	2	1	49	5	81	21	0
SDHDP6	3	1	2	3	2	0	3	2	2	3	1	3	9	4	2	2	1	1	1	0	2	0	1	1	0	0	2	0	0	0	1	0	0	1	0	0	4	1	0	0	0	0	0	0	3	0	4	0	0
AL928711.1	5	0	10	2	2	7	4	2	2	3	1	22	2	4	7	6	3	8	6	0	0	0	10	2	7	0	16	16	0	7	6	0	1	4	5	12	12	6	0	3	1	4	1	1	4	0	9	1	4
TMEM50A	1516	314	1419	472	718	1885	1516	1033	614	950	560	1688	1448	810	1427	1064	1061	1125	1275	180	790	70	1760	1336	1162	240	2759	2157	31	1308	997	32	844	1057	1293	1088	1819	1184	2	1122	1125	853	551	39	1145	408	3322	1486	1036
RHCE	65	18	127	23	58	222	80	85	46	94	46	156	83	34	115	76	163	136	160	33	70	13	163	88	124	62	230	133	11	114	53	11	76	99	110	133	175	92	0	173	47	42	103	3	150	19	357	175	92
AL031284.1	0	0	0	0	2	3	1	3	0	0	3	1	0	0	0	2	1	3	10	0	0	0	1	0	3	0	1	1	0	1	3	0	2	3	2	0	4	3	0	5	2	0	1	0	2	0	4	6	1
TMEM57	3937	1084	5958	1464	6670	10821	5542	4459	2571	3321	3885	5924	6481	1967	4359	7296	5600	8779	9617	447	4780	221	9184	6060	6037	961	9649	7849	90	10758	6382	119	6198	7329	3812	7112	10095	4977	11	9429	5358	1303	2876	76	9027	544	18519	7427	3147
LDLRAP1	198	154	377	81	152	1365	495	223	293	408	136	373	259	187	389	209	395	318	578	144	135	38	450	209	189	92	1321	683	14	193	368	26	365	405	522	309	782	406	2	421	529	110	141	38	787	82	1445	629	587
AL606491.1	0	1	4	0	1	2	1	2	0	0	0	0	0	1	0	1	1	3	1	0	0	0	2	0	0	0	2	2	0	0	6	0	0	2	2	0	3	1	0	5	3	1	3	0	5	0	6	6	0
MAN1C1	9	1	11	4	2	5	25	4	6	11	4	25	13	17	9	9	5	11	21	0	3	0	11	5	8	1	25	28	0	16	11	1	13	1	16	8	18	9	0	9	16	7	8	0	9	7	31	17	11
AL031280.1	0	0	4	1	0	0	4	4	0	3	2	3	8	2	1	1	1	8	2	0	3	0	2	3	5	0	7	13	0	3	4	0	2	0	1	1	4	3	0	0	5	1	6	0	1	0	7	5	2
SELENON	93	79	101	99	166	195	187	45	78	184	122	39	183	96	113	38	245	134	205	50	34	6	407	274	45	83	327	117	4	163	118	18	104	71	179	30	231	220	1	137	127	94	87	16	135	67	633	284	238
AL020996.1	9	6	13	17	41	30	28	7	16	32	21	13	20	18	16	6	43	19	27	15	4	0	67	53	11	10	38	18	1	27	21	2	19	18	21	10	35	27	0	40	17	14	26	2	25	15	87	45	25
MTFR1L	55	23	52	85	154	126	129	23	46	59	47	103	119	55	50	45	145	70	101	56	21	13	234	162	30	46	130	90	11	115	67	20	56	67	53	75	132	82	1	143	59	95	78	3	92	51	281	134	64
AUNIP	1	1	2	0	2	3	0	0	0	1	0	0	2	2	0	1	4	0	1	0	0	1	6	2	0	0	0	1	0	4	1	0	1	1	2	2	0	3	0	2	0	1	6	0	4	2	10	3	4
AL033528.2	45	12	23	29	33	49	39	22	82	12	33	12	27	24	35	17	24	30	39	29	12	4	61	19	14	7	109	23	4	71	20	0	42	15	49	15	33	68	0	42	38	14	16	2	23	19	127	61	27
PAQR7	179	33	126	157	135	212	159	96	361	41	130	47	122	70	166	94	72	172	146	89	37	28	335	92	88	29	539	83	11	310	81	9	144	86	217	67	144	328	0	201	112	87	84	8	68	55	438	232	103
STMN1	17	5	10	7	0	9	9	7	22	4	7	8	13	18	12	5	11	7	4	0	2	0	11	10	4	0	20	9	0	3	7	0	13	4	6	5	22	5	0	11	6	12	12	1	10	11	28	13	9
PAFAH2	76	41	96	53	86	110	84	39	62	74	86	91	85	34	66	45	48	64	106	51	28	7	189	145	53	68	213	60	10	55	73	14	57	70	91	59	83	95	0	101	55	68	49	14	61	52	213	79	64
RNU6-110P	0	0	0	0	0	0	0	0	0	0	0	0	0	0	0	0	0	0	0	0	0	0	0	0	0	0	0	0	0	0	0	0	0	0	0	0	0	0	0	0	0	0	0	0	0	1	1	0	0
SCARNA18	0	0	1	0	1	0	2	0	1	1	0	0	0	8	0	1	1	0	2	0	0	0	0	0	0	0	0	0	0	1	0	0	0	0	0	0	0	0	0	0	0	6	1	0	0	3	3	1	0
EXTL1	0	0	0	0	0	2	2	1	1	0	0	0	0	0	1	0	0	1	0	0	0	0	0	0	0	0	0	0	0	0	0	1	0	0	0	0	0	0	0	0	0	1	0	0	0	2	2	0	0
SLC30A2	0	0	0	0	0	0	1	0	0	0	0	0	1	0	0	0	0	0	0	0	0	0	0	0	0	1	2	1	0	0	1	0	0	0	0	0	1	0	0	0	0	0	5	0	0	2	2	0	0
TRIM63	0	0	0	0	0	28	26	0	0	0	0	0	0	0	0	0	0	0	0	0	0	0	0	0	0	0	0	0	0	0	0	0	1	0	0	0	0	0	2	0	0	0	1	0	0	0	0	0	0
PDIK1L	13	3	0	2	0	1	10	1	5	3	4	3	7	7	3	3	1	2	2	1	1	0	3	2	5	3	18	5	0	6	4	4	2	2	3	13	2	2	0	8	4	10	3	1	1	6	12	1	1
FAM110D	0	0	0	0	0	1	0	0	0	0	0	0	0	0	0	0	0	0	0	0	0	0	0	0	0	0	0	0	0	0	0	0	0	0	0	0	0	0	0	0	0	0	0	0	0	0	0	0	0
AL391650.1	7	3	15	2	7	10	20	3	5	1	3	11	12	4	13	15	5	16	11	0	12	0	5	5	6	1	4	16	0	14	7	0	49	10	21	11	8	8	0	6	2	5	1	1	30	4	43	9	4
ZNF593	7	3	15	2	7	10	20	3	5	1	3	11	12	4	13	14	5	16	11	0	11	0	5	5	4	1	3	15	0	14	6	0	46	10	21	11	8	8	0	6	2	5	1	1	30	4	43	9	4
CNKSR1	517	84	503	174	561	1227	629	392	392	208	127	493	530	184	622	693	377	843	709	261	414	50	315	383	816	367	306	742	32	694	281	34	1256	997	607	1024	975	478	1	692	750	285	121	37	1327	121	1985	662	254
CATSPER4	0	0	0	0	0	0	0	0	0	0	1	0	0	0	0	0	0	0	0	0	1	0	0	0	0	1	0	0	0	0	0	0	0	0	0	0	0	1	0	0	0	0	1	0	0	0	0	1	0
AL355877.1	0	0	0	0	0	0	0	1	0	0	0	0	0	0	0	0	0	0	0	1	0	0	0	0	1	0	0	0	0	0	0	0	0	0	0	0	0	0	0	0	0	0	0	0	0	1	2	0	1
AL355877.3	0	0	0	0	0	0	0	0	0	0	0	0	0	0	0	0	0	0	0	0	0	0	0	0	0	0	0	0	0	0	0	0	0	0	0	0	0	0	0	0	0	0	0	0	0	0	0	0	0
CEP85	704	40	729	31	160	251	405	1473	644	79	75	336	1419	230	1868	7633	81	830	236	391	437	173	291	212	717	62	134	1436	11	1200	169	24	794	1617	189	2534	1269	81	5	645	1379	719	126	32	2798	72	3073	592	168
AL355877.2	1	1	0	0	0	1	0	0	0	0	1	0	3	0	0	0	0	0	0	0	1	0	0	1	0	0	0	1	0	0	0	0	0	0	0	0	3	1	0	0	0	0	0	0	1	0	1	1	0
SH3BGRL3	1684	202	356	1270	510	422	1418	399	708	957	180	224	1976	1358	574	1325	1162	535	309	353	390	105	1182	1620	344	775	381	1006	147	787	916	62	442	553	669	635	387	739	4	726	579	1278	201	65	1238	728	2387	510	933
UBXN11	743	44	158	474	212	266	575	140	235	428	88	122	747	550	226	491	508	270	175	143	172	34	504	738	140	337	180	428	60	326	450	28	153	192	287	243	127	338	0	246	197	591	188	38	463	307	935	226	318
CD52	65	8	21	25	19	44	40	4	32	16	8	4	32	65	7	32	28	8	31	1	4	0	47	65	11	9	20	13	1	15	38	0	10	15	16	15	23	24	0	22	7	32	55	3	30	30	74	17	19
CRYBG2	10863	2603	9795	4821	11330	22962	14925	8283	10748	6582	8833	10050	13594	5073	6295	9760	14722	13381	16619	2863	7003	816	19411	16283	10938	4430	16925	15104	605	19727	10877	925	16350	13637	13140	11080	12920	11681	39	17209	14270	3850	4780	427	16702	1975	42016	13937	8215
AL451139.1	47	14	66	11	248	216	45	110	66	56	103	81	79	39	80	143	63	196	374	4	61	8	200	156	176	10	212	136	1	245	95	0	45	113	81	174	211	94	0	269	62	15	58	1	192	9	260	106	59
ZNF683	2	3	0	1	2	2	3	1	6	0	1	1	13	0	2	0	1	0	2	0	2	0	3	14	1	2	5	3	0	4	0	0	2	1	0	2	3	3	0	1	2	4	4	0	3	2	7	2	3
LIN28A	0	0	0	0	0	0	1	0	1	0	0	0	0	0	0	2	0	0	0	0	0	0	0	0	0	0	0	1	0	1	1	0	0	0	0	0	0	1	0	0	0	0	1	0	0	0	0	0	0
DHDDS	83	23	45	56	66	99	89	23	51	50	24	19	113	85	31	73	46	47	58	41	38	6	126	106	22	107	81	86	16	54	46	29	42	33	38	67	35	55	0	63	43	123	39	24	71	53	182	39	38
AL513365.1	1	0	2	2	1	0	3	2	2	1	0	1	2	6	0	0	0	1	2	0	0	0	4	0	1	2	1	1	0	2	2	0	0	1	1	1	2	0	0	0	2	1	0	0	1	1	2	0	2
AL513365.2	4	0	0	2	1	3	3	0	1	4	1	2	4	5	0	3	1	0	3	1	0	0	0	4	0	4	4	4	0	1	0	0	0	5	1	2	1	0	0	2	1	5	5	1	4	2	6	2	1
HMGN2	379	29	84	200	92	287	315	103	152	221	48	69	385	395	111	169	216	113	167	36	79	8	276	355	107	61	158	141	13	79	202	0	103	184	129	82	211	134	1	162	92	298	87	10	146	126	379	242	144
DPPA2P2	2	1	1	0	0	0	0	0	1	0	0	0	0	1	0	0	1	0	0	0	0	0	1	0	0	0	0	0	0	0	1	0	0	0	0	0	0	1	0	0	0	3	0	0	0	0	0	0	1
RPS6KA1	1575	128	51	762	57	53	1467	217	464	1019	13	22	2126	1582	204	224	986	10	106	73	248	12	836	1116	86	135	111	460	82	242	552	10	12	208	210	10	110	481	3	65	219	2562	88	47	55	736	855	248	889
MIR1976	7	0	0	1	0	0	1	0	1	0	0	0	2	1	0	1	1	0	0	0	0	0	0	3	0	0	0	1	0	3	1	0	0	0	0	0	0	0	0	0	0	4	0	0	0	1	1	0	0
RN7SL679P	0	0	1	0	0	0	0	0	0	0	0	0	0	1	0	1	0	0	0	1	0	0	0	0	0	0	0	0	0	0	0	0	1	1	0	0	0	0	0	0	0	0	0	1	0	0	0	0	0
snoU13	4	0	2	2	9	8	3	4	2	3	2	0	1	2	3	2	3	5	7	0	6	1	13	6	4	0	3	11	0	2	7	0	1	7	1	2	2	3	0	7	1	8	6	0	2	2	11	4	6
AL512408.1	1	0	3	1	0	2	1	0	1	0	0	1	1	1	4	0	0	0	6	0	0	0	2	0	1	0	4	0	0	0	4	0	0	2	0	0	2	1	0	1	1	4	3	0	0	1	3	0	0
ARID1A	1347	397	518	1140	425	777	1071	447	876	749	550	469	1901	493	404	364	721	726	726	129	287	48	1648	1596	355	146	1548	490	54	545	883	20	641	568	629	343	735	811	5	772	562	1128	412	32	814	392	2465	910	952
PIGV	37	6	22	21	9	17	35	16	19	21	10	16	54	34	15	23	20	17	8	6	12	2	8	18	9	7	21	31	2	11	19	3	26	32	24	14	16	24	0	29	36	34	9	5	24	20	71	23	13
RN7SL165P	0	0	0	0	0	0	1	0	0	0	0	0	0	0	0	0	0	0	0	0	0	0	0	0	0	0	0	0	0	0	0	0	0	0	0	0	0	0	0	0	0	0	0	0	0	0	0	0	0
ZDHHC18	4615	416	167	3372	194	290	4248	575	1016	2718	109	151	7934	3459	550	739	3296	80	522	285	802	75	2881	3803	190	493	612	1373	234	656	1430	20	54	536	820	28	367	1189	5	172	726	5637	313	66	105	2057	2505	804	2691
SFN	96	17	65	233	139	543	112	36	82	58	39	71	610	28	24	71	161	80	186	28	61	3	678	501	59	59	159	54	6	105	26	8	78	49	119	62	46	223	1	84	82	91	337	5	51	57	244	50	164
AL034380.1	1	0	2	0	0	2	2	0	1	1	0	0	0	0	1	0	0	0	1	0	1	0	0	1	0	0	3	0	0	0	1	1	0	1	0	0	1	0	0	1	0	1	3	0	0	2	2	0	0
GPN2	16	9	5	20	7	24	22	6	18	13	2	9	29	35	4	9	7	10	10	6	9	5	21	31	5	16	32	8	1	13	35	3	15	12	7	3	23	22	0	16	6	26	57	2	6	35	58	19	18
GPATCH3	28	11	11	8	16	21	18	11	22	21	11	16	25	24	7	14	10	12	8	12	10	1	30	20	7	13	29	22	3	6	16	5	28	10	10	8	17	15	0	8	24	18	12	4	13	23	65	10	18
NUDC	69	12	28	32	16	59	58	18	45	44	18	10	73	57	14	25	40	23	37	12	11	3	71	73	19	16	47	34	5	17	39	4	34	20	31	26	25	37	0	38	24	62	18	9	27	49	109	35	39
NR0B2	0	1	0	0	0	4	2	0	0	0	0	0	1	0	0	0	0	0	0	0	0	0	1	0	0	0	0	1	0	0	0	0	1	2	1	0	0	0	0	0	0	0	1	0	0	1	2	0	0
KDF1	38	28	13	38	39	48	7	16	65	19	29	11	26	11	19	12	11	30	34	30	11	4	77	40	12	47	111	24	3	10	23	9	25	19	29	14	36	24	0	41	21	19	30	4	20	26	89	42	41
RPL12P13	0	0	0	0	0	0	0	0	0	0	0	0	0	0	0	0	0	0	0	0	0	0	0	0	0	0	0	0	0	0	0	0	0	0	0	0	0	0	0	0	0	0	0	0	2	0	2	0	0
AL356390.1	0	0	0	0	0	0	0	0	0	0	0	0	0	0	0	0	0	0	0	0	0	0	0	0	0	0	0	0	0	0	0	0	0	0	0	0	0	0	0	0	0	0	1	0	0	0	0	0	0
OSTCP2	0	0	0	0	0	1	0	0	0	0	0	1	0	0	0	0	0	0	0	0	0	0	0	0	0	0	0	0	0	0	0	0	0	0	0	0	0	0	0	0	0	0	0	0	0	0	0	0	0
TRNP1	44	13	26	109	143	45	69	12	34	21	22	53	155	22	17	50	28	54	26	11	23	5	101	396	16	89	60	28	7	109	27	6	55	32	74	79	15	40	0	116	43	38	293	10	58	40	254	8	43
FAM46B	4775	539	5949	890	2304	7557	8731	2590	2632	3602	1650	6521	3615	1301	4752	6095	8540	5956	5346	1326	3646	513	4009	1432	3869	1703	4647	4839	232	6955	3265	423	10226	6254	6275	8905	3690	4800	29	5733	5062	3703	1341	430	7764	784	15429	3416	2881
SLC9A1	1692	360	1904	588	1292	1833	2015	576	2012	1980	950	1067	2641	788	1838	2161	2305	1542	1991	669	1466	232	1913	1528	1214	1834	2688	1608	127	3394	1321	471	3110	1358	847	999	571	1709	8	3230	1799	1598	606	333	3523	638	8457	804	1504
NPM1P39	0	0	0	0	0	0	0	0	0	0	0	0	0	0	2	0	0	0	0	0	0	0	0	0	0	0	0	0	0	1	0	0	0	0	1	1	0	0	0	0	1	0	0	0	0	0	2	1	0
WDTC1	822	189	494	491	191	425	766	195	401	681	243	217	1056	439	328	238	752	382	654	317	224	77	593	806	159	442	767	483	92	284	494	91	228	288	386	173	478	634	1	328	470	897	179	66	568	325	1720	384	652
FO393419.3	1	0	0	0	0	0	2	1	0	0	0	0	0	0	0	0	0	0	0	0	0	0	0	1	0	0	0	2	0	0	0	0	0	0	0	0	0	0	0	0	0	3	0	0	0	0	0	0	0
TMEM222	97	22	10	70	46	45	72	24	70	41	27	15	142	60	19	37	49	26	22	41	11	7	107	97	12	89	83	43	15	31	59	20	51	46	23	15	19	44	1	61	52	149	31	13	31	63	127	42	55
RNU6-48P	0	0	1	0	0	0	0	0	0	0	0	0	0	0	0	0	0	0	0	0	0	0	0	0	0	0	0	1	0	0	0	0	0	0	0	0	0	0	0	0	1	0	0	0	0	0	0	0	0
ACTG1P20	0	0	0	1	0	0	3	0	0	0	0	0	1	0	0	1	0	1	0	0	0	0	0	1	0	1	0	0	0	0	2	0	1	0	0	0	1	0	0	0	0	4	1	0	0	2	2	2	1
SYTL1	213	45	98	167	225	310	286	100	293	229	75	184	369	177	129	195	233	170	183	72	64	23	306	336	108	122	255	227	15	262	266	9	500	263	161	183	106	227	0	189	294	314	95	12	258	128	702	183	207
MAP3K6	19	20	11	159	329	28	30	7	24	14	53	5	493	17	5	24	15	13	12	15	1	3	824	636	13	56	59	10	6	157	27	14	4	15	31	13	15	38	0	87	27	52	111	4	19	44	102	10	26
FCN3	0	0	0	0	2	3	1	0	0	0	0	0	3	0	1	0	0	0	0	0	0	1	6	5	0	4	0	0	0	0	0	0	2	3	0	0	0	1	0	0	1	0	5	0	0	1	1	0	0
CD164L2	8	0	5	17	33	7	15	3	8	1	5	4	28	6	3	18	9	1	2	25	3	4	88	35	6	41	15	13	2	38	11	6	7	33	6	43	4	10	0	19	7	30	21	3	20	9	51	5	12
FO393419.1	0	0	0	0	0	0	0	0	0	0	0	0	0	0	0	0	0	0	0	0	0	0	0	0	0	1	0	0	0	0	0	0	0	0	0	0	0	0	0	0	0	0	3	0	0	0	0	0	0
GPR3	0	0	1	0	0	0	1	0	0	0	0	2	3	2	2	1	0	1	0	0	0	0	1	0	0	0	0	0	0	0	0	0	3	0	1	2	1	0	0	1	1	3	5	0	0	0	0	0	2
WASF2	9370	4544	13755	4971	7533	15038	12712	7717	9068	8686	7806	11528	10495	4738	7392	10763	10530	10943	10561	3761	6788	1142	15456	13391	5667	4310	20511	14580	705	17108	10147	630	12965	10177	11664	11869	9608	10490	20	17055	15943	5778	4189	601	14760	2116	36058	10519	10581
FO393419.2	34	8	13	6	30	20	12	9	10	10	25	6	23	9	9	18	21	27	32	3	7	0	32	42	17	2	15	19	1	43	26	0	7	19	7	17	28	15	0	23	7	17	13	0	18	5	37	23	24
BX293535.1	4	0	3	1	1	5	1	5	9	5	3	6	2	0	4	3	0	6	1	0	7	0	2	2	3	0	9	2	0	10	1	0	4	1	1	3	1	2	0	13	0	0	14	0	10	0	12	3	1
AHDC1	1595	982	1839	1026	1451	1945	1209	911	2342	1729	1928	1428	1457	753	705	540	1711	2022	1369	802	758	199	2568	2433	488	1518	4296	1560	154	4791	1693	292	1402	1011	929	1269	980	1942	4	2627	1572	1074	1044	156	2227	548	7320	1326	2005
FGR	5638	408	166	2494	170	373	3925	580	1311	2640	71	77	5770	4616	447	1223	2342	50	211	172	713	70	1666	2029	184	343	365	1719	719	787	1581	14	81	445	1085	16	534	1685	2	179	959	5412	266	121	169	2475	2760	686	2311
AL031729.1	0	0	0	1	0	0	1	0	1	0	0	0	0	0	0	0	1	0	0	0	0	0	0	0	0	0	0	1	0	0	0	0	0	0	0	1	0	0	0	0	0	0	0	0	0	1	1	1	0
AL445490.2	1	0	0	0	1	0	0	0	0	0	0	0	2	0	0	3	0	0	0	0	0	0	1	0	0	0	0	0	0	0	0	0	0	0	0	0	2	0	0	0	0	0	0	0	0	2	2	0	0
IFI6	685	55	29	618	875	167	683	122	105	62	21	43	1385	323	368	137	186	75	186	19	67	5	1239	657	60	16	725	67	13	405	207	2	77	61	77	36	242	266	2	242	200	249	94	1	160	423	831	98	119
AL445490.1	4	0	1	11	4	1	20	6	6	1	0	0	18	5	13	2	6	0	7	0	1	0	10	15	0	0	1	3	0	1	6	0	0	3	3	0	7	2	0	0	3	10	2	0	0	12	12	0	0
FAM76A	18	2	1	9	0	5	11	4	3	8	1	1	11	12	1	2	6	1	2	1	5	0	2	14	3	6	4	2	0	1	5	1	1	1	3	3	2	7	0	2	4	22	7	1	3	18	22	6	9
AL020997.1	1	0	0	0	0	0	0	0	0	0	0	0	0	0	0	0	2	0	0	0	0	0	0	0	0	0	1	1	0	0	0	0	0	0	0	0	0	0	0	0	0	0	0	0	0	0	0	0	0
RPEP3	0	0	0	0	0	0	0	0	0	0	0	0	0	0	0	0	0	0	0	0	0	0	0	0	0	0	0	0	0	0	2	0	0	0	0	0	0	0	0	0	0	0	0	0	0	0	0	0	0
STX12	337	71	207	208	313	547	515	273	233	264	196	259	618	409	291	371	322	252	315	202	143	29	670	595	142	271	407	333	31	246	416	63	245	470	329	329	364	301	0	358	371	460	183	62	223	249	894	357	248
AL020997.2	1	0	0	1	0	1	2	0	1	0	0	0	5	1	0	0	0	0	0	3	0	0	2	4	0	0	1	0	1	0	0	0	0	0	0	0	0	0	0	0	0	5	3	0	0	5	5	0	0
AL020997.3	0	0	0	0	0	0	4	0	1	1	0	0	0	0	0	0	0	1	1	1	0	0	0	1	0	0	0	0	0	1	0	0	0	0	0	0	1	0	0	0	0	7	0	0	0	2	2	0	1
RNU6-1245P	0	0	0	0	0	0	0	0	0	0	0	0	0	1	0	0	0	0	0	0	0	0	0	0	0	0	2	0	0	0	0	0	0	0	1	0	0	0	0	0	0	2	0	0	0	0	0	0	0
PPP1R8	63	35	32	38	56	106	60	25	63	43	56	27	86	51	21	23	24	53	54	7	16	5	103	125	21	23	125	30	4	48	61	0	36	38	40	45	57	67	1	77	23	63	48	1	23	42	122	53	48
SCARNA1	5	3	6	0	5	12	5	3	3	4	2	0	6	14	2	15	3	7	22	0	2	0	9	11	4	4	0	6	1	3	6	0	1	20	2	9	21	1	0	9	7	19	4	0	11	5	16	14	1
THEMIS2	4389	280	413	3019	961	431	3619	651	1531	1851	289	231	4544	6124	705	958	2700	291	558	392	614	162	4042	3487	401	1044	683	1208	233	1467	1873	113	132	909	727	323	760	1200	4	1178	739	7536	458	137	573	2817	4359	1238	1781
RPA2	264	16	51	126	73	90	305	49	107	149	33	33	176	568	49	118	234	49	75	19	38	6	231	161	65	64	77	93	8	101	117	2	16	54	55	21	90	88	0	115	57	688	37	10	36	136	224	85	107
SMPDL3B	9	3	1	4	4	1	10	3	5	10	1	1	15	23	3	5	4	0	5	3	2	0	13	10	1	6	2	8	0	7	5	0	0	5	1	1	3	4	0	8	1	23	5	0	1	7	12	4	5
AL512288.1	7	0	1	0	1	1	7	0	3	5	2	1	11	11	0	0	2	1	1	0	4	0	4	9	0	2	1	3	0	1	0	0	0	0	1	1	1	0	0	0	0	9	1	0	1	3	5	1	4
XKR8	270	26	32	236	52	40	163	51	112	142	40	19	382	222	36	39	181	34	62	22	50	3	288	276	38	52	137	78	11	71	143	15	19	51	72	21	72	83	0	85	49	399	36	6	17	78	155	98	172
EYA3	1549	213	1358	334	313	1352	481	848	838	485	165	818	630	480	618	664	1177	1403	1574	110	1053	157	655	403	321	122	2910	1126	32	351	625	28	381	1182	1157	1143	2570	895	2	1160	498	670	191	27	1287	250	3172	1866	697
AL512288.2	4	0	4	2	1	4	3	5	0	1	0	2	2	4	2	5	3	3	10	0	4	0	2	2	1	1	6	1	0	1	2	0	0	5	4	2	25	3	0	1	1	5	2	0	2	0	5	8	5
RN7SL559P	9	1	8	1	6	16	4	5	8	2	3	2	6	4	5	4	7	16	29	1	11	0	5	3	2	1	11	6	0	2	6	0	1	10	2	11	24	4	0	18	3	5	1	1	6	3	14	14	8
SPCS2P4	3	0	0	0	1	2	3	2	0	1	0	0	2	4	4	1	0	3	0	0	0	0	6	2	0	0	2	3	0	1	1	0	1	0	2	0	2	0	0	2	1	7	1	0	2	2	4	2	4
AL137792.2	10	0	0	5	0	2	1	1	1	2	2	0	9	4	2	1	3	0	2	0	1	0	2	7	0	0	1	1	0	1	1	0	0	0	0	0	0	1	0	0	1	9	0	0	0	3	3	3	5
AL137792.1	12	1	0	7	1	4	20	1	1	7	0	0	6	10	0	20	8	0	2	1	1	0	3	4	0	6	0	1	3	3	3	0	0	0	6	0	2	0	0	1	4	14	0	0	1	6	7	4	4
RNU6-176P	1	0	0	0	0	0	1	1	0	0	0	0	3	1	1	2	3	0	0	0	1	0	0	3	0	0	0	0	0	0	0	0	1	1	0	0	1	0	0	0	0	4	0	0	0	3	3	1	1
PTAFR	3285	376	115	1278	171	342	2040	331	552	1342	55	91	3599	1493	340	682	1432	57	194	100	492	41	1379	1499	105	187	298	753	253	435	767	28	56	326	704	37	348	879	2	103	512	2588	165	39	196	857	1197	352	1282
DNAJC8	238	38	73	102	68	217	168	101	83	81	60	61	194	236	57	148	124	90	123	9	46	6	156	140	43	39	186	154	37	84	154	6	62	125	105	65	166	127	0	108	113	139	57	10	117	115	314	170	145
ATPIF1	297	33	298	53	77	550	533	250	166	121	92	265	679	233	311	372	264	312	353	105	241	91	97	49	163	118	712	519	8	248	330	22	379	429	196	587	472	308	0	307	439	293	33	19	1013	84	1605	406	192
AL353622.1	15	2	7	4	1	32	3	15	7	1	2	1	42	8	5	5	2	8	26	4	4	2	6	2	9	5	6	13	0	5	19	2	3	10	4	5	29	2	0	12	5	8	2	1	19	5	37	40	9
AL353622.2	5	1	2	0	2	13	0	4	2	4	1	1	9	7	2	0	0	2	4	1	1	0	0	1	2	4	1	6	0	1	8	1	0	4	1	1	3	0	0	5	0	6	0	0	6	2	13	9	2
SESN2	11909	2364	9750	3806	5827	32033	22616	10929	7755	5719	9600	9973	24797	7767	14266	10818	13590	10458	14447	3333	8345	1681	9625	7799	7642	4449	27538	19984	409	20663	20549	861	19542	14346	8872	9846	17644	13676	76	12417	31392	8148	2383	532	28462	2139	67110	20492	9725
MED18	1194	192	1446	246	340	4979	4683	2654	873	421	395	1817	7265	1225	3010	1683	1182	1184	1811	570	1187	313	801	464	743	291	2680	5533	37	1414	1879	80	3518	2566	1134	1504	1919	1873	9	1398	4107	1294	400	57	4742	184	8262	4141	1010
PHACTR4	7873	1749	10789	5073	18627	21151	19617	6660	6122	4138	6571	12347	17713	4864	10955	15066	13975	13991	15433	6006	8077	1535	16628	12432	8591	5459	16990	12458	659	26315	10431	1073	15733	11904	12584	19405	10959	10602	38	21111	16019	9367	3011	1021	14404	2885	35500	10340	6276
CR391992.1	10	0	20	6	74	43	5	15	12	1	13	18	16	13	9	18	8	50	34	0	5	1	39	24	24	0	28	18	0	56	20	1	8	24	8	48	47	17	0	56	15	6	7	0	27	1	40	24	6
RNU6ATAC27P	19	1	19	0	66	47	13	25	9	8	19	21	35	16	13	37	14	49	36	4	20	1	38	19	37	4	57	27	0	68	36	0	12	25	17	66	44	22	0	54	25	18	6	2	33	1	46	34	11
RCC1	163	44	90	145	125	230	95	109	206	64	149	97	126	57	82	83	56	180	123	64	66	14	264	185	94	75	279	77	16	162	172	21	129	131	139	112	163	116	1	320	105	120	149	20	188	71	525	166	78
SNHG3	369	19	129	91	175	246	186	159	87	78	67	184	232	82	152	252	114	331	129	58	123	31	231	91	144	98	169	99	8	130	178	11	132	272	223	343	200	114	3	311	133	170	95	11	283	57	518	184	69
SNORA73B	609	270	286	187	1036	2930	4504	990	1098	1180	173	252	934	10453	343	2951	385	911	1176	740	318	116	1064	1626	646	1191	356	1432	130	726	938	68	377	3105	680	864	3168	779	4	1010	1185	9862	705	193	1783	1392	3458	1799	460
PRDX3P2	0	1	1	2	0	6	1	0	2	1	0	1	0	0	0	2	0	4	4	0	0	0	1	1	3	1	1	0	0	2	1	0	0	2	0	1	3	0	1	2	1	3	1	0	5	1	7	1	2
AL513497.1	4	0	2	1	2	8	2	1	2	1	3	2	3	4	0	1	0	4	0	1	0	0	4	3	4	2	4	1	0	0	2	1	1	1	1	1	2	3	0	4	0	3	11	0	3	3	11	2	3
TRNAU1AP	94	17	93	44	49	235	49	116	69	37	77	80	75	77	55	67	66	242	163	27	54	7	106	75	115	52	170	74	3	54	110	9	70	140	73	93	290	75	0	223	65	57	111	7	180	56	382	172	49
SNHG12	84	14	86	41	54	263	57	112	42	29	56	67	216	62	80	56	51	152	153	78	53	17	112	80	109	120	113	196	7	82	163	22	66	169	39	90	283	59	0	205	94	92	193	13	180	43	332	274	57
SNORD99	3	2	14	2	2	10	2	5	1	6	4	1	6	2	11	5	6	5	11	4	4	1	13	9	5	11	10	10	0	11	11	3	2	4	2	5	21	4	0	14	5	9	13	1	7	5	23	19	4
SNORA44	1	1	0	0	0	0	0	2	1	1	0	0	0	3	0	0	0	3	2	1	1	0	3	1	1	2	2	0	0	0	0	0	0	1	2	1	2	0	0	4	0	0	1	0	2	0	5	1	1
TAF12	117	32	16	96	18	42	129	38	50	57	18	17	152	167	33	49	75	29	26	23	20	5	106	118	18	44	47	41	5	30	70	4	14	41	30	11	62	45	0	43	41	163	19	3	46	67	137	70	69
RAB42	7	0	0	10	3	2	5	1	2	5	7	0	5	5	3	0	1	0	2	2	0	0	10	7	2	8	5	4	1	0	0	0	0	1	2	3	3	2	0	5	2	16	2	1	6	4	11	3	2
LINC01715	0	0	0	0	0	0	0	0	0	0	0	0	0	0	0	0	0	0	0	0	0	0	0	0	0	0	0	0	0	0	0	0	0	0	0	0	0	0	0	0	0	0	0	0	0	0	0	0	0
RNU11	0	0	0	0	0	0	0	0	0	0	0	0	0	0	0	0	0	0	0	0	0	0	0	0	0	0	0	0	0	0	0	0	0	0	0	0	0	0	0	0	0	2	0	0	0	0	0	0	0
GMEB1	117	24	31	99	92	108	128	28	57	66	32	34	154	148	39	50	79	41	61	17	35	6	146	159	33	50	52	73	15	73	70	11	72	73	60	66	56	73	0	73	62	162	57	11	38	101	206	70	73
SCARNA24	0	0	0	3	0	0	1	0	0	2	0	0	0	0	0	0	0	0	0	0	0	0	1	0	0	0	0	0	1	0	0	0	0	0	0	0	0	0	0	1	0	0	0	0	0	0	0	0	0
YTHDF2	215	111	146	118	237	237	109	182	236	136	180	158	238	138	97	127	71	197	263	69	68	16	481	348	131	70	577	167	12	138	271	12	93	177	160	197	245	186	1	341	70	135	161	18	120	132	530	257	127
OPRD1	9	0	2	0	0	2	2	0	1	0	0	1	6	1	6	4	0	1	2	0	2	0	0	0	0	0	2	3	1	2	1	0	0	2	0	2	1	2	0	0	1	1	7	0	5	0	6	1	2
AL009181.1	3	0	0	0	0	1	2	1	1	2	0	1	1	1	7	4	0	0	2	0	2	0	0	0	0	0	2	2	0	2	1	0	0	2	0	2	0	0	0	2	1	0	0	0	1	0	1	1	2
EPB41	1840	151	855	986	476	2214	1823	561	645	1200	162	856	1758	1390	593	654	1230	1052	1341	527	713	171	1149	1484	524	487	772	637	100	582	762	53	824	1112	737	1135	836	742	7	976	806	2140	195	87	976	432	2255	749	938
AL138785.1	3	2	0	0	0	3	1	0	2	2	0	0	1	0	0	0	0	2	0	0	0	0	1	1	1	0	1	0	0	0	0	0	0	1	0	4	0	0	0	0	0	5	0	0	0	0	2	1	0
Metazoa_SRP	750	68	159	436	394	439	850	244	336	356	164	149	550	966	230	208	387	277	391	54	211	22	685	795	259	160	317	363	33	408	390	8	74	297	176	177	363	243	3	330	188	1202	160	12	221	338	746	368	319
TMEM200B	122	23	43	114	22	294	104	31	58	94	7	187	113	91	52	32	130	127	121	53	118	14	66	134	47	21	56	37	6	19	42	5	79	196	55	68	285	39	1	63	106	119	13	5	124	60	254	54	52
AL357500.1	1	0	0	0	0	0	1	0	0	0	0	2	0	0	0	0	0	0	1	0	0	0	0	0	0	1	0	0	1	0	1	0	0	0	0	0	0	0	0	1	0	0	0	0	0	2	2	0	0
SRSF4	488	184	240	237	270	946	408	242	326	335	232	300	564	418	186	279	335	509	584	129	157	46	736	780	308	189	495	232	30	241	541	15	200	622	222	235	901	335	1	580	377	513	194	30	509	276	1178	567	268
uc_338	32	3	3	11	8	11	25	7	10	13	4	4	22	33	3	18	11	23	10	1	6	1	16	16	11	11	5	15	1	5	14	1	0	13	7	5	16	3	0	13	4	37	5	0	10	28	57	12	11
MECR	2	0	2	0	0	2	7	3	1	0	0	0	0	2	1	1	1	1	0	0	0	0	2	1	0	0	2	1	0	0	0	0	2	1	0	0	1	3	0	3	3	4	0	0	0	2	2	2	3
AL590729.1	0	0	0	0	0	0	0	0	0	0	0	0	0	0	0	0	0	0	0	0	0	0	0	0	0	0	0	0	0	0	0	0	1	0	0	0	0	0	0	0	0	0	0	0	0	1	1	0	0
PTPRU	40	35	32	95	56	27	93	8	66	6	11	10	123	48	7	40	15	14	18	25	13	2	242	152	10	66	13	14	4	83	51	12	71	22	22	20	5	199	0	116	89	51	36	4	51	55	165	13	35
LINC01756	0	0	0	0	0	0	0	0	0	0	0	0	0	0	0	0	0	0	0	0	0	0	0	0	0	0	0	0	0	0	0	0	0	0	0	0	0	0	0	0	0	0	0	0	0	0	0	0	0
AC092265.1	0	0	0	0	0	0	0	0	0	0	0	0	0	0	0	0	0	0	0	0	0	0	0	0	0	0	0	0	0	0	0	0	0	0	0	0	0	0	0	0	0	0	0	0	0	0	0	0	0
AL137076.1	0	0	0	0	0	0	0	0	0	0	0	0	0	0	0	0	0	0	0	0	0	0	0	0	0	0	0	0	0	0	0	0	0	0	0	0	0	0	0	0	0	1	0	0	0	3	3	0	0
MATN1	6	0	0	1	1	0	5	0	2	2	1	0	0	6	0	2	0	0	0	0	2	0	2	3	0	1	1	3	0	0	0	0	0	0	0	0	0	1	0	0	1	2	2	1	1	9	10	0	0
MATN1-AS1	6	1	0	2	0	2	9	1	1	1	1	0	1	4	0	2	1	0	1	0	1	0	1	2	3	0	1	4	1	0	1	0	0	3	2	0	0	1	0	3	2	4	2	1	1	11	16	0	2
LAPTM5	12486	815	308	10426	348	523	7743	1313	3356	5735	147	207	11968	15060	1430	2085	6387	93	542	577	1720	151	4428	6688	270	901	1026	3668	644	1711	3131	28	131	1359	1653	21	804	2632	12	554	2273	10602	618	219	455	6203	6984	1799	5716
MIR4420	10	0	0	3	0	3	12	4	6	3	0	0	10	15	1	5	6	0	0	2	3	0	7	4	2	1	1	4	0	3	1	0	0	2	0	0	0	2	0	0	3	19	1	0	1	10	11	2	4
RN7SKP91	0	0	0	0	0	0	0	0	0	0	0	0	1	0	0	0	1	0	0	0	0	0	0	0	0	0	0	0	0	0	0	0	0	0	0	0	0	0	0	0	0	0	0	0	0	0	0	0	0
SDC3	21	0	9	6	0	16	21	5	11	4	1	3	36	46	7	5	7	4	5	2	5	1	10	17	1	8	1	5	0	9	25	6	7	4	5	2	6	5	0	18	10	30	1	5	13	39	59	1	11
RN7SL371P	0	0	0	0	0	0	0	0	0	0	0	0	0	0	0	0	1	0	0	0	0	0	0	0	0	0	0	0	0	0	0	0	0	0	0	0	0	0	0	0	0	0	0	0	0	0	0	0	0
PUM1	672	393	376	674	1085	1176	444	503	610	507	698	482	1118	595	321	319	435	806	787	186	200	72	2125	2441	341	321	1383	468	29	1009	1108	33	387	709	419	430	975	813	5	1170	500	543	589	58	889	362	2309	1029	467
AL356320.2	4	2	4	6	6	4	2	3	3	0	6	3	7	3	3	0	0	11	13	0	2	0	17	9	5	2	10	1	0	6	8	0	2	2	1	3	14	3	0	7	2	5	4	0	5	7	16	8	4
AL356320.1	2	1	3	1	4	5	1	4	3	1	6	2	5	1	2	1	0	11	5	1	2	0	3	11	7	2	4	6	0	3	9	0	1	2	2	2	5	2	0	2	1	0	0	0	3	0	5	2	2
NKAIN1	1	3	4	0	5	26	19	3	5	0	14	5	35	7	6	4	10	2	2	4	4	0	17	7	4	7	16	8	0	18	32	3	33	11	4	13	13	15	0	19	12	13	3	1	63	3	103	16	8
SNRNP40	9	2	3	7	0	33	21	4	11	5	2	5	12	40	1	1	5	5	6	2	3	0	16	17	5	4	12	3	0	3	7	0	7	3	4	3	8	8	0	4	6	29	4	5	12	19	36	17	2
AC114495.2	0	1	0	0	0	0	0	0	0	0	0	0	0	0	0	0	0	0	0	0	0	0	0	1	0	1	1	0	0	0	0	0	0	0	0	0	1	0	0	0	0	0	0	1	0	0	0	1	0
ZCCHC17	43	30	19	35	58	218	33	58	39	44	35	79	76	37	32	54	59	96	62	40	18	13	118	73	37	58	176	47	9	65	103	7	82	60	45	68	100	66	0	112	42	79	53	12	131	42	256	137	47
AL451070.1	13	10	6	6	21	58	11	15	9	10	8	21	19	14	7	15	18	13	19	7	4	4	30	14	8	10	43	10	0	20	25	1	20	14	8	13	30	21	0	30	9	15	11	3	26	8	64	40	12
FABP3	5	3	3	1	0	382	153	2	6	7	11	14	11	10	7	4	20	36	19	3	2	2	3	3	58	2	126	5	0	0	2	1	108	7	7	8	11	4	3	9	16	11	39	2	18	20	44	79	49
SERINC2	1479	519	1399	1924	1784	10544	3409	1601	1206	1930	2398	1189	4851	1607	1867	3480	3077	2247	1341	1187	1669	531	8689	2486	2927	783	3468	2853	120	3871	6254	83	12045	2116	2566	1730	2877	4226	8	4258	7050	1857	1644	120	7065	673	15684	2616	1985
AC209007.1	0	1	5	0	5	4	0	1	0	1	2	1	0	1	0	3	1	8	4	1	2	0	8	2	8	1	4	4	0	3	5	0	4	0	3	0	12	0	0	16	1	1	2	0	2	1	6	0	1
RNU6-40P	0	0	0	0	0	0	0	0	0	0	0	0	0	0	0	0	0	0	0	0	0	0	0	0	0	0	0	0	0	0	1	0	1	1	0	0	0	0	0	0	0	0	0	0	0	0	0	0	0
LINC01225	3	4	6	6	39	25	4	7	8	0	33	5	7	10	10	22	21	95	15	1	9	0	50	17	78	6	31	14	1	18	33	0	24	6	33	3	58	8	0	105	17	14	22	0	60	24	101	31	13
LINC01226	5	9	10	6	23	16	6	1	8	2	19	2	3	9	2	8	14	72	4	0	4	0	38	24	31	5	18	6	1	8	18	0	38	1	15	2	34	13	0	61	4	4	12	0	15	12	40	16	9
AC114488.1	0	0	0	1	1	0	0	0	0	0	0	0	0	2	1	0	0	0	0	0	0	0	1	0	0	0	0	0	0	1	0	0	0	0	1	0	0	0	0	2	1	1	2	0	0	1	1	0	0
TINAGL1	350	61	55	27	13	121	123	63	250	20	135	23	99	374	49	143	34	220	92	322	38	77	316	100	309	174	144	30	76	303	316	83	242	187	110	235	69	130	4	155	625	672	156	48	145	441	678	55	149
HCRTR1	47	3	5	33	9	18	24	11	18	17	5	3	41	38	11	14	9	7	7	2	4	0	13	20	5	9	7	17	0	10	9	1	7	14	11	1	10	6	0	11	14	40	8	0	3	15	34	11	23
PEF1	384	42	56	286	108	157	264	64	160	184	71	54	450	458	69	132	201	115	89	60	68	12	282	330	55	85	137	145	20	124	199	15	96	98	131	58	92	148	1	112	116	352	76	9	97	169	435	136	211
AC114488.2	5	0	0	3	1	2	11	2	1	2	0	0	6	6	0	3	2	0	1	0	0	1	3	4	0	1	2	2	0	0	4	0	0	1	3	2	0	5	0	2	0	13	7	1	1	1	3	1	1
AC114488.3	1	0	0	1	0	1	4	0	0	0	0	0	0	1	0	2	1	0	0	1	0	0	0	1	0	1	0	0	0	0	0	0	0	0	1	0	0	0	0	0	0	4	2	0	0	0	0	0	0
COL16A1	2	2	1	3	4	29	15	4	7	3	0	0	6	0	2	3	4	1	0	0	0	1	8	9	0	2	5	0	1	2	10	3	3	2	3	0	3	1	0	7	1	9	16	0	12	6	18	2	5
ADGRB2	0	0	0	0	0	0	1	0	0	0	0	0	1	0	0	0	0	0	0	0	0	0	0	2	0	1	2	1	0	0	0	1	0	0	0	1	1	0	0	0	0	1	0	0	0	2	2	1	2
AL354919.2	0	0	0	0	1	0	0	0	0	0	0	0	3	0	0	0	1	0	0	0	0	0	0	1	0	0	0	0	0	0	0	0	0	0	0	0	0	0	0	0	0	0	0	0	0	1	1	0	0
SPOCD1	4	1	0	0	3	0	1	0	1	0	0	0	21	0	0	2	1	0	0	0	0	0	20	22	1	1	1	1	0	0	2	0	1	0	0	0	0	1	0	0	0	4	0	0	0	4	4	0	0
AL354919.1	0	0	0	0	0	0	0	0	0	0	0	0	0	0	0	0	0	0	0	0	0	0	0	0	0	0	0	0	0	0	0	0	0	1	0	0	0	0	0	0	0	1	0	0	0	0	0	0	0
AL136115.2	14	3	0	16	3	2	17	0	20	10	5	0	7	49	1	13	2	4	10	3	2	0	12	17	4	9	5	7	1	4	10	0	0	5	1	2	6	6	1	3	2	59	7	0	3	45	52	5	8
PTP4A2	938	198	140	917	188	195	728	205	500	508	208	129	806	1278	124	329	457	191	218	67	147	30	832	828	132	207	437	360	70	274	555	25	108	225	216	193	140	311	1	354	306	1329	227	50	120	669	1101	282	416
AL136115.1	15	1	1	45	8	4	23	5	26	20	4	2	12	72	5	10	22	6	9	6	4	0	33	24	3	13	8	15	3	4	5	1	0	6	7	1	5	6	0	8	5	72	10	2	1	43	44	8	12
AL136115.3	0	0	0	0	0	0	0	0	0	0	0	0	0	0	0	0	0	0	0	0	0	0	0	0	0	0	0	0	0	0	0	0	0	0	0	0	0	0	0	0	0	0	0	0	0	0	0	0	0
KHDRBS1	382	49	74	186	128	134	338	98	161	225	63	87	450	331	80	169	200	84	126	64	82	16	292	350	49	79	115	133	26	134	207	11	115	210	141	57	120	151	2	140	171	409	57	16	103	223	497	200	184
AL445248.1	4	1	0	3	0	0	3	0	3	3	0	0	10	3	1	2	3	0	0	0	0	0	4	1	0	1	1	2	0	0	2	2	1	0	0	1	2	1	0	1	2	7	0	0	1	5	6	1	3
TMEM39B	8	2	1	8	3	4	6	0	9	2	4	1	18	7	3	2	5	2	0	2	1	1	9	14	1	2	6	7	2	7	8	3	1	4	1	0	3	7	0	5	1	17	5	4	1	4	5	2	3
MIR5585	0	0	0	0	1	1	0	0	0	0	0	0	1	0	0	0	0	0	0	0	0	0	0	0	0	0	0	0	0	0	0	0	0	1	0	0	0	0	0	0	0	0	0	0	0	0	0	0	0
KPNA6	418	146	315	328	297	557	419	219	340	279	235	242	485	288	191	256	299	325	428	327	179	107	665	593	205	453	639	275	74	219	372	103	265	267	394	244	281	388	2	479	220	580	203	109	282	288	1090	386	295
TXLNA	108	15	18	70	40	44	99	14	68	32	10	11	107	149	15	18	46	15	18	11	23	5	79	99	20	47	46	33	6	42	56	8	10	13	37	18	33	57	0	36	36	129	34	11	11	57	140	32	59
CCDC28B	18	2	2	18	1	7	20	6	9	8	0	0	20	33	2	3	4	0	0	1	4	0	4	20	2	5	0	8	1	2	6	0	1	2	4	0	1	7	0	0	6	32	4	1	2	16	18	1	15
AL049795.1	5	0	0	12	1	6	16	4	3	5	0	0	13	17	2	1	2	0	0	4	0	0	5	9	0	3	0	5	2	2	9	0	3	2	1	0	1	7	0	1	6	27	3	1	0	13	13	1	10
IQCC	20	1	2	17	2	2	32	1	11	9	0	0	20	21	8	5	12	0	3	5	1	0	15	13	4	3	0	5	4	2	10	2	3	6	3	0	2	8	1	3	5	36	6	0	0	15	15	3	17
DCDC2B	34	4	1	20	1	4	36	10	22	18	0	0	33	50	8	5	23	0	6	6	0	0	12	27	3	6	0	9	0	2	15	1	2	6	1	0	2	9	0	2	8	86	2	4	3	26	32	10	26
TMEM234	110	12	19	65	30	41	106	28	62	60	18	25	106	120	24	59	69	19	22	20	15	2	67	70	18	31	25	57	4	24	56	6	38	23	45	18	30	46	1	28	39	212	15	5	45	81	186	34	68
EIF3I	200	22	76	135	96	171	210	90	124	112	57	83	172	339	71	99	146	84	134	31	68	13	211	178	67	58	117	98	9	70	163	7	72	162	114	57	127	113	0	145	79	249	47	9	137	140	380	191	109
MTMR9LP	8	0	0	3	0	1	8	1	4	0	0	1	2	17	0	0	6	0	1	0	0	0	3	2	5	1	0	4	0	0	2	0	1	1	1	0	0	2	0	1	1	10	0	2	1	2	4	2	3
FAM167B	0	0	0	0	0	0	0	0	1	0	0	0	0	0	0	0	0	0	0	0	0	0	0	0	0	0	0	0	0	0	0	0	0	0	0	0	0	0	0	0	0	1	0	0	0	0	0	0	0
LCK	21	0	0	4	5	1	11	2	9	1	3	0	29	19	0	3	7	1	0	1	1	0	21	20	1	5	1	1	0	1	6	1	6	3	5	0	0	3	0	2	3	4	3	0	4	5	9	1	2
HDAC1	159	37	68	133	269	197	157	60	98	117	59	64	240	162	42	74	124	73	181	148	28	32	388	433	36	186	150	93	33	112	117	30	100	90	107	114	90	129	0	137	76	315	208	22	86	156	350	105	108
MARCKSL1	289	46	22	171	58	38	205	35	105	152	18	11	398	246	46	47	159	19	41	58	55	4	279	314	10	79	43	100	20	63	94	9	33	31	65	39	55	124	0	44	62	279	115	7	43	256	359	46	111
AL109945.1	1	1	0	1	0	1	1	0	1	0	0	0	2	2	0	0	0	0	0	0	0	0	0	0	0	0	0	0	0	0	0	0	0	0	0	0	0	0	0	0	0	0	0	0	0	1	1	0	0
TSSK3	8	0	2	4	0	1	6	0	3	4	0	1	12	5	3	3	3	0	2	1	0	0	1	9	2	2	4	4	0	1	2	0	5	2	2	1	3	2	0	3	3	17	4	0	0	0	1	3	4
FAM229A	14	2	2	5	0	4	8	2	5	7	0	1	22	9	3	3	8	0	2	2	0	0	4	9	2	2	4	6	0	1	3	0	6	1	2	1	2	4	0	4	2	29	4	1	1	4	8	3	6
BSDC1	587	176	360	331	377	911	391	259	560	373	330	386	587	299	271	232	473	495	655	189	218	63	729	619	267	347	806	533	54	371	416	89	445	402	480	327	685	540	4	558	274	519	240	73	483	280	1657	575	430
LRRC37A12P	0	0	0	0	0	0	0	0	0	0	0	0	0	0	0	0	0	0	0	0	0	0	0	0	0	0	0	1	0	0	0	0	0	0	0	0	0	0	0	0	0	0	1	0	0	0	0	0	0
ZBTB8B	0	0	0	0	0	0	0	0	0	0	0	0	0	0	0	0	0	0	2	0	0	0	0	0	0	0	0	0	0	0	0	0	0	0	0	0	0	0	0	0	0	1	0	0	0	0	0	0	0
ZBTB8A	2	0	4	4	2	3	4	0	3	0	1	0	3	1	0	0	1	2	1	0	1	0	2	1	0	0	2	1	0	1	5	0	2	0	0	0	0	2	0	0	2	1	0	2	0	4	5	2	1
ZBTB8OS	45	3	7	24	18	22	46	11	44	27	5	9	47	61	12	20	22	7	15	5	4	4	39	29	6	10	20	13	2	7	25	0	9	18	9	4	13	21	0	23	11	55	12	6	9	22	41	18	21
RBBP4	136	39	41	56	46	98	146	45	118	88	55	57	123	138	27	47	66	73	50	11	31	4	128	120	43	37	169	68	5	38	75	5	25	47	50	44	83	54	1	104	31	119	60	12	36	87	199	86	56
SYNC	19	4	2	8	5	17	28	10	13	16	5	5	13	14	3	9	9	5	5	4	3	1	17	10	8	5	24	10	0	4	9	0	3	2	4	5	11	3	2	8	5	4	4	1	2	10	20	8	4
AC114489.1	0	0	0	0	0	0	0	0	0	0	0	0	0	0	0	0	0	0	0	0	0	0	0	0	0	0	0	0	0	0	0	0	0	1	0	0	0	0	0	0	0	0	0	0	0	0	0	0	0
KIAA1522	192	124	120	211	57	181	158	139	311	92	50	126	237	45	65	143	65	114	91	438	74	68	299	219	74	515	344	178	55	61	107	89	229	107	236	146	88	316	1	153	188	374	138	80	132	242	580	252	146
YARS	126	10	44	17	10	48	44	56	90	40	25	20	108	54	8	42	44	43	21	2	52	9	62	56	81	34	40	57	6	21	59	3	41	24	18	42	27	34	0	38	45	66	26	10	28	45	224	92	41
S100PBP	66	11	2	19	4	8	64	9	30	45	2	1	74	74	17	17	18	10	7	6	9	1	38	42	3	13	10	8	1	5	20	3	2	10	10	3	6	23	0	10	19	124	17	1	3	33	41	19	28
FNDC5	0	0	0	0	0	16	12	0	2	1	0	0	1	0	0	0	0	0	0	0	0	0	2	2	0	0	0	0	0	0	0	0	2	0	0	0	0	0	0	0	0	0	3	0	0	2	2	1	0
HPCA	26	20	46	49	54	84	19	13	48	23	23	33	66	7	49	4	45	40	88	49	48	9	161	135	24	73	58	29	21	21	18	13	20	21	63	18	72	52	0	72	10	42	31	9	24	42	134	43	56
TMEM54	106	60	201	189	191	356	75	54	165	83	52	99	283	25	150	27	144	180	349	210	152	26	717	543	94	311	213	111	58	93	61	71	128	93	215	86	254	218	0	248	41	187	94	40	98	151	482	140	220
RNF19B	4053	801	2158	3579	6312	3429	4138	1455	1902	2234	2163	1945	9040	1764	2045	4409	3368	3131	2765	1678	1708	446	11708	11611	1434	3004	2236	2891	480	6343	2544	677	2144	2576	2056	2657	2541	2388	12	3608	3288	3948	1947	468	2153	1759	8728	2293	2441
AL031602.1	3	0	0	0	2	1	1	1	1	0	0	0	2	0	1	0	2	1	0	0	0	0	3	4	0	1	0	1	0	0	0	0	0	1	0	0	0	0	0	0	0	3	0	0	0	1	2	1	0
AL355864.1	3	0	1	5	3	0	7	1	5	4	0	0	15	8	1	7	11	0	3	0	1	0	10	25	1	3	1	1	0	0	1	0	0	1	3	0	0	0	0	0	1	11	2	0	0	2	3	1	3
AL355864.2	0	0	0	0	3	0	6	1	1	0	0	0	10	3	0	0	0	0	0	0	1	0	5	9	0	0	0	1	0	0	0	0	0	0	0	0	0	0	0	0	1	7	2	0	0	4	4	2	0
AL020995.1	5	4	3	8	3	20	19	5	5	4	6	3	20	17	6	15	3	6	5	1	1	1	11	7	4	7	6	5	1	20	19	0	5	13	1	16	4	5	0	28	8	22	2	3	37	12	64	14	3
AK2	210	42	90	171	218	386	284	93	149	96	87	95	463	233	119	265	175	144	136	63	71	21	418	476	72	236	74	141	19	234	332	40	120	270	101	242	215	190	0	387	147	343	75	29	550	181	1090	203	108
AZIN2	7	5	4	2	18	7	4	8	9	10	1	4	9	5	7	0	7	4	7	1	1	0	35	12	13	6	7	2	0	10	18	2	13	6	8	7	11	15	0	12	6	11	13	2	13	5	32	8	4
AL662907.1	46	16	16	13	44	21	20	11	16	24	12	20	29	8	22	10	20	26	29	5	3	2	89	48	27	22	54	8	0	94	83	2	33	19	25	14	31	44	0	39	24	20	31	1	38	8	83	49	12
TRIM62	686	211	360	391	1031	389	400	181	415	442	379	394	580	190	579	248	542	296	372	73	141	29	1480	1019	432	219	972	202	22	1657	744	35	644	299	409	287	301	696	2	614	600	231	291	34	550	135	1783	532	265
AL662907.2	61	20	49	35	131	60	31	35	37	47	62	58	52	17	68	20	74	61	64	12	21	6	220	129	110	24	100	17	1	138	141	2	58	54	45	66	52	107	1	90	53	23	35	2	57	11	196	85	25
AL662907.3	0	0	0	0	0	0	0	0	0	0	0	0	0	0	0	0	0	0	0	0	0	0	0	0	0	0	0	0	0	1	0	0	0	0	0	0	0	0	0	0	0	1	0	0	0	0	0	0	1
ZNF362	31	9	11	24	21	19	20	10	52	14	9	11	75	32	7	11	25	8	12	7	8	1	31	37	6	11	27	16	2	20	18	2	7	16	11	3	15	38	0	35	16	40	36	3	19	14	54	10	14
AL513327.3	0	0	0	0	0	0	1	0	0	0	0	0	1	0	0	0	0	0	1	0	0	0	0	0	0	0	1	0	0	0	0	0	0	0	0	0	0	0	0	0	0	2	0	0	0	1	1	0	0
A3GALT2	2	0	1	3	0	2	3	0	1	4	0	0	2	2	2	1	1	0	0	0	0	0	0	3	0	0	0	0	0	5	1	1	0	0	0	0	1	3	0	0	2	4	0	0	0	2	2	1	1
AL513327.1	159	16	9	61	10	7	163	22	51	88	6	6	94	189	23	24	56	6	24	12	22	0	93	71	17	12	15	52	4	26	70	0	5	33	21	5	17	41	0	14	34	411	12	10	7	235	250	36	68
PHC2	1559	166	83	1297	74	80	1473	227	540	1159	68	66	2304	1772	244	257	1078	82	197	130	304	11	976	1176	92	125	303	620	69	419	745	20	50	275	206	39	189	650	3	164	302	2932	120	42	194	1221	1688	378	1097
MIR3605	8	0	0	3	0	0	4	0	2	4	0	0	2	10	0	1	2	0	0	0	1	0	3	3	0	3	1	1	0	0	5	0	0	1	0	0	1	2	0	0	0	7	0	0	1	6	7	1	3
RN7SKP16	27	1	0	9	2	1	35	5	12	17	0	0	35	34	10	5	12	1	5	0	2	0	16	16	5	1	2	11	0	4	12	0	1	5	4	0	4	12	1	3	5	78	2	0	2	34	37	5	25
AL513327.2	0	0	0	0	1	0	1	0	0	0	0	0	0	0	0	0	0	0	0	0	0	0	0	0	0	0	0	0	0	0	0	0	1	0	0	0	0	0	0	0	0	6	0	1	0	0	1	0	0
TLR12P	0	0	0	0	0	0	0	0	0	0	0	0	0	0	0	0	0	0	0	0	0	0	0	0	0	0	0	0	0	0	0	0	0	0	0	0	0	0	0	0	0	0	1	0	0	0	0	0	0
ZSCAN20	1	0	0	0	0	2	4	0	0	0	0	0	0	3	0	4	0	0	0	0	1	0	0	1	0	0	0	0	1	1	0	0	1	0	0	1	0	0	0	0	1	4	0	0	0	3	4	0	0
AC115285.1	0	0	0	0	0	0	0	0	0	0	0	0	0	0	0	0	0	0	0	0	0	0	0	0	0	0	0	0	0	0	0	0	0	0	0	0	0	0	0	0	0	0	0	0	0	0	0	0	0
CSMD2	0	0	0	0	0	2	1	0	0	0	0	0	0	1	0	0	1	0	0	0	0	0	0	1	0	0	0	0	0	0	0	0	0	0	0	0	0	1	0	0	0	0	0	0	0	1	1	0	1
HMGB4	0	0	0	0	0	0	0	0	5	0	0	0	0	0	0	0	0	0	0	0	0	0	0	0	0	0	0	0	0	0	0	0	6	0	0	0	0	0	0	0	0	0	2	0	0	0	0	0	0
CSMD2-AS1	0	0	0	0	0	1	0	0	0	0	0	0	0	0	0	0	0	0	0	0	0	0	0	0	0	0	0	0	0	0	0	1	0	0	0	0	0	0	0	0	0	0	1	0	0	1	1	0	0
C1orf94	0	0	0	0	0	0	0	0	0	0	0	0	0	0	0	0	0	0	0	0	0	0	0	0	0	0	0	0	0	0	0	0	2	0	0	0	0	0	0	0	0	0	0	0	0	0	0	0	0
SMIM12	150	21	435	35	124	321	77	176	121	48	42	89	151	171	263	335	93	174	145	20	52	5	139	161	306	37	82	116	10	308	174	9	105	376	49	172	511	184	2	534	105	194	77	10	389	56	883	184	72
GJB5	34	5	62	11	82	29	48	7	19	11	10	18	111	30	27	75	19	12	16	16	8	2	47	80	20	13	21	56	2	58	29	5	55	100	15	43	35	50	0	56	63	47	8	4	76	12	253	18	19
GJB4	93	3	88	16	46	95	50	13	50	6	7	25	63	44	60	30	32	30	41	5	20	0	63	94	30	3	28	36	0	81	38	1	24	60	30	32	69	92	1	85	27	37	116	0	116	19	279	41	17
AL121988.1	25	1	28	2	17	29	14	4	19	3	4	5	19	11	30	11	9	11	21	2	7	0	19	26	8	1	3	13	0	23	14	1	6	13	11	7	23	30	0	28	6	15	31	0	40	7	82	19	6
GJB3	137	17	135	73	194	141	175	58	142	52	48	53	320	98	116	163	95	111	68	27	67	15	313	268	47	32	84	124	3	183	105	7	176	193	87	124	152	128	0	177	261	111	57	5	240	41	665	168	76
GJA4	1	0	0	1	0	3	4	1	1	0	0	0	1	1	0	0	0	0	0	0	0	0	1	2	0	1	2	0	0	0	0	0	0	0	0	0	0	0	0	0	0	3	2	0	0	1	1	0	4
AL122010.1	8	2	1	3	0	3	7	3	2	4	0	1	2	3	1	3	7	0	4	0	4	2	1	0	0	6	6	1	1	4	3	0	5	2	2	1	4	2	0	1	1	6	0	0	0	3	5	2	2
DLGAP3	0	0	0	0	1	0	1	0	0	0	0	0	0	2	0	0	0	0	0	0	0	0	1	0	0	0	0	0	0	0	0	0	0	0	0	0	0	0	0	0	1	0	0	0	0	0	1	0	1
AC114490.1	0	0	1	0	0	0	0	0	1	3	0	0	2	2	0	1	1	0	0	0	0	0	3	2	0	0	0	0	0	1	0	0	1	0	0	0	0	0	0	0	0	2	0	0	0	1	1	0	0
TMEM35B	0	0	0	0	0	0	0	0	0	0	0	0	0	0	0	0	0	0	0	0	0	0	0	0	0	0	0	0	0	0	0	0	0	0	0	0	0	0	0	0	0	0	0	0	0	0	0	0	0
ZMYM6	18	9	5	13	23	20	17	5	15	6	19	8	25	25	3	10	15	11	17	6	9	1	38	28	4	14	44	12	2	8	14	7	2	5	10	9	9	8	1	3	7	29	13	3	10	14	36	9	8
RPL12P45	0	0	0	0	0	0	0	0	0	0	0	0	0	0	0	0	0	0	0	0	0	0	0	0	0	0	1	0	0	0	0	0	0	0	0	0	0	0	0	0	0	0	12	0	0	0	0	0	0
ZMYM1	17	6	11	8	20	25	11	0	7	10	8	4	13	14	7	13	17	11	6	10	7	3	29	14	3	17	25	5	6	4	11	5	4	17	6	15	12	13	0	9	6	25	19	2	7	15	34	12	14
EFCAB14P1	0	0	0	0	0	0	2	0	0	0	0	1	0	0	0	0	0	0	0	0	0	0	0	1	0	0	0	0	0	0	0	0	1	0	0	0	0	0	0	0	0	0	1	0	0	0	0	0	0
AL590434.1	0	0	0	0	0	0	0	0	0	1	0	0	0	0	0	0	0	0	0	0	0	0	0	1	0	0	0	0	0	0	0	0	0	0	0	0	0	0	0	0	0	0	0	0	0	2	2	0	0
SFPQ	785	183	482	282	300	667	913	444	457	508	301	592	853	936	315	607	398	800	688	71	238	32	914	758	408	148	632	522	20	382	756	13	295	1157	403	940	797	435	2	918	392	995	519	37	616	375	1769	1000	388
ZMYM4	77	19	27	31	40	91	89	17	39	42	13	26	77	126	21	40	50	50	58	16	18	1	75	59	16	16	57	46	7	67	59	6	30	42	26	35	66	58	1	55	32	74	38	7	79	48	167	58	31
RN7SL503P	0	0	0	0	0	0	0	0	0	0	0	0	0	0	0	0	0	0	0	0	0	0	0	0	0	0	0	0	0	0	0	0	0	0	0	0	0	0	0	0	0	0	0	0	0	0	0	0	0
SNORA62	1	0	1	0	0	3	0	1	1	3	0	0	0	4	0	0	2	2	0	0	1	0	6	2	0	1	2	0	1	2	1	0	0	2	1	1	0	0	0	3	1	6	1	0	4	0	5	0	1
RPL5P4	0	0	0	0	1	0	1	0	0	0	1	0	0	2	0	0	0	0	0	0	0	0	0	0	0	0	1	0	0	0	0	0	0	0	0	0	0	0	0	0	0	0	0	0	0	0	0	0	0
ZMYM4-AS1	8	0	1	2	4	12	7	2	5	6	2	1	8	12	5	7	10	5	11	0	3	1	10	6	3	2	4	8	0	10	5	0	4	4	2	3	3	6	0	9	5	9	4	1	5	7	17	5	3
KIAA0319L	269	34	78	162	64	229	411	95	125	175	10	56	350	281	103	148	162	60	122	86	56	24	211	201	59	103	93	141	11	59	177	22	125	176	132	81	131	142	2	71	193	496	38	20	121	139	338	102	146
AC004865.1	3	0	0	0	0	0	2	0	1	1	0	0	2	0	0	1	0	0	1	1	1	0	1	0	0	0	0	0	0	1	0	0	0	0	0	0	0	1	0	0	0	2	0	0	0	3	3	1	1
NCDN	20	2	1	7	1	7	16	7	7	2	0	0	12	40	4	3	5	0	5	6	6	2	7	2	2	12	2	6	2	2	8	5	2	3	6	1	0	15	0	7	5	14	2	7	1	5	8	0	2
AC004865.2	0	0	1	0	0	1	3	0	0	0	0	0	1	5	0	0	0	0	0	0	0	0	0	0	0	0	0	0	0	0	1	0	2	2	0	1	3	0	0	2	1	4	0	0	0	1	1	1	0
TFAP2E	5	0	2	0	3	8	1	0	0	0	0	3	2	6	4	4	2	1	3	2	4	0	0	0	1	0	0	0	0	1	3	0	8	6	0	7	5	1	1	1	6	7	2	0	2	1	9	1	0
PSMB2	83	10	32	34	51	157	101	44	52	36	20	48	91	85	48	49	36	43	62	14	40	4	108	74	46	25	66	43	5	56	85	1	69	99	50	84	68	63	0	76	41	82	23	6	105	47	236	65	46
C1orf216	6	0	1	2	2	3	10	2	2	2	0	0	7	10	1	1	5	2	0	0	0	0	9	8	0	0	0	0	0	0	0	0	0	0	2	0	3	5	0	2	1	6	0	0	0	3	3	1	4
CLSPN	7	1	1	4	11	1	8	0	2	5	0	1	11	7	2	4	2	2	1	1	1	1	25	12	2	2	0	2	0	10	6	0	0	1	0	5	3	0	0	6	1	9	1	0	5	3	9	3	0
AL354864.1	0	0	0	0	2	0	0	0	0	1	0	0	1	0	1	0	0	0	0	0	0	0	0	0	0	0	0	1	0	0	0	0	0	0	0	1	0	0	0	1	0	2	0	0	0	0	0	0	0
AGO4	1171	159	245	348	256	673	1298	311	321	787	83	339	1429	926	327	368	839	384	488	136	236	45	735	985	193	131	310	523	52	344	469	2	316	513	331	198	324	534	3	209	532	2021	128	37	479	514	1418	468	567
AGO1	328	35	29	123	52	57	291	42	99	155	30	35	365	253	59	66	142	26	48	55	43	8	207	231	34	134	71	70	25	66	153	20	37	73	48	37	25	117	1	63	51	598	45	21	38	205	290	61	149
AL139286.1	2	0	0	0	0	0	1	0	0	4	0	0	1	2	0	0	0	0	0	0	0	0	0	1	0	0	0	0	0	0	1	0	0	0	0	0	0	0	0	0	0	5	0	0	1	1	2	1	0
AL139286.2	2	0	0	0	0	0	0	0	0	1	0	0	1	0	0	0	0	0	0	0	0	0	0	0	0	0	0	0	0	1	0	0	0	0	0	0	0	0	0	0	0	3	1	0	0	0	0	0	0
AGO3	189	20	19	76	12	38	198	38	56	105	11	17	167	235	31	59	70	11	28	9	27	6	96	115	16	38	44	52	7	21	74	1	20	45	41	15	15	57	0	20	33	386	25	15	20	137	185	50	99
AL138787.2	3	1	0	0	0	4	8	3	2	7	0	2	8	18	4	0	6	1	1	0	1	3	8	7	3	2	2	1	0	1	6	0	0	3	2	2	1	8	0	0	0	25	1	1	1	6	7	5	5
AL138787.1	0	0	0	0	0	0	0	0	0	0	0	0	0	0	0	0	0	0	0	0	0	0	1	0	0	0	0	0	0	0	0	0	1	0	0	0	0	0	0	0	0	0	0	0	0	1	1	0	0
TEKT2	0	0	0	0	0	0	2	0	6	0	0	0	0	3	0	0	0	0	0	0	0	0	1	0	0	0	0	0	0	0	0	2	5	0	0	0	0	1	0	0	4	0	0	0	0	1	1	1	0
ADPRHL2	38	11	10	24	34	36	38	14	33	20	15	8	44	36	8	17	26	7	12	8	5	4	57	53	9	23	49	22	6	35	30	5	31	32	18	24	15	27	0	28	21	49	18	3	23	33	90	14	27
COL8A2	3	2	1	23	14	4	9	1	11	3	1	0	111	3	4	3	8	0	1	1	2	0	83	75	0	1	3	3	0	4	14	1	1	0	2	2	2	2	0	2	4	9	0	5	1	7	13	5	6
TRAPPC3	173	41	57	97	119	126	122	64	100	85	70	70	174	98	67	88	124	90	128	30	58	13	248	201	54	51	234	104	14	111	109	4	56	96	96	72	118	117	1	144	69	156	55	13	100	79	326	141	106
MAP7D1	803	114	87	503	136	235	548	123	279	596	28	49	1866	369	86	136	480	37	124	347	132	51	962	1294	48	687	143	235	162	196	364	132	83	107	126	145	114	472	2	136	244	1091	86	140	126	652	941	104	583
RN7SL131P	0	0	0	0	0	0	0	0	0	0	0	0	0	0	0	0	0	0	0	0	0	0	0	0	0	0	0	0	0	0	0	0	0	0	0	0	0	0	0	0	0	1	0	0	0	0	0	0	0
THRAP3	834	189	187	468	383	396	669	201	461	469	288	140	786	856	149	257	460	271	350	202	149	38	862	954	165	292	614	312	71	272	414	47	104	311	367	137	287	432	0	469	229	1277	267	68	164	550	980	417	441
UBE2V2P4	2	0	0	0	0	1	1	1	2	1	0	0	2	2	0	2	1	1	0	0	0	0	0	3	1	1	3	0	0	0	1	0	0	0	0	0	0	0	0	0	0	6	0	1	0	2	2	1	2
SH3D21	621	84	169	311	235	518	477	132	223	269	147	123	345	283	156	375	220	274	194	118	103	44	335	304	153	275	280	504	189	395	530	70	324	838	208	365	472	257	1	802	378	440	234	76	709	303	1514	432	366
EVA1B	86	7	17	40	29	76	62	17	31	25	15	10	62	56	15	38	49	27	16	23	16	3	36	55	16	47	35	35	25	38	58	17	40	107	20	40	59	29	0	91	45	66	30	11	97	51	190	69	41
AL591845.1	40	8	9	8	4	34	35	2	8	18	5	4	27	24	14	14	9	18	3	4	12	5	15	14	14	18	9	35	9	12	33	3	8	81	14	39	49	10	1	29	9	19	25	5	30	19	64	48	16
STK40	4850	1181	2476	2481	3322	4980	4352	1653	3322	2856	1796	1897	4498	3026	1835	1735	3796	3089	2907	939	1922	290	4176	4196	2319	1756	3966	3423	285	4940	3350	291	3749	2910	2606	2712	2652	3586	10	3973	3477	3345	1336	313	3508	1557	11318	3057	2899
LSM10	105	6	6	76	2	11	68	7	44	65	0	4	125	75	13	9	37	5	6	4	9	0	44	62	5	9	21	20	3	14	34	1	5	10	12	3	10	27	0	10	14	81	28	1	4	45	53	13	58
RNU4-27P	0	0	0	0	0	0	0	0	0	0	0	0	0	0	0	0	0	0	0	0	0	0	0	0	0	0	0	0	0	0	0	0	0	0	0	0	0	0	0	0	0	0	1	0	0	0	0	0	0
OSCP1	2	1	0	2	8	8	2	1	1	2	3	1	4	7	3	0	2	6	1	0	2	0	5	5	4	4	5	0	0	4	6	0	1	8	5	4	2	1	0	16	1	6	6	3	11	3	19	3	1
SNORA63C	0	0	0	0	0	0	1	0	0	0	0	0	0	0	0	2	0	0	0	1	0	0	0	0	0	0	0	0	0	1	0	0	0	0	0	0	3	0	0	1	1	1	0	0	0	0	0	0	1
MRPS15	33	5	28	16	34	32	41	14	33	28	9	26	37	54	20	17	33	30	27	6	15	3	53	30	24	8	29	18	1	29	41	1	22	40	24	14	30	29	0	55	24	67	25	0	43	27	95	41	33
CSF3R	30982	2174	1064	21447	977	1229	32601	4284	11059	14840	380	501	40958	43170	4434	6353	18669	257	1882	1639	5489	367	10854	18483	1482	3944	2785	12003	1482	4518	9634	102	273	3949	5115	67	2212	8790	55	1244	5326	51734	2075	701	1431	22251	24684	5556	20489
AC117945.1	0	0	0	0	0	0	0	0	0	0	0	0	0	0	0	0	0	0	0	0	0	0	0	0	0	0	0	0	0	0	0	0	2	0	0	0	0	0	0	0	0	0	0	0	0	0	0	0	0
GRIK3	0	0	0	0	0	1	2	0	0	0	0	0	0	13	0	0	0	0	0	0	0	0	0	0	0	7	0	0	0	0	0	7	0	0	0	0	0	0	0	0	1	1	0	0	0	15	15	0	0
RPS29P6	1	0	0	0	0	0	0	0	0	0	0	0	0	0	0	0	0	0	0	0	0	0	0	0	0	0	0	0	0	0	0	0	0	0	0	0	0	0	0	0	0	0	0	0	0	0	0	0	0
LINC01137	7	4	2	14	3	3	11	3	7	7	5	2	13	21	3	3	14	2	7	11	1	0	21	22	0	21	18	5	5	12	2	7	2	1	6	6	2	11	1	6	1	28	12	2	0	18	19	0	7
ZC3H12A	3311	611	280	3052	1134	947	1915	299	911	1458	1112	235	2702	2289	190	674	918	224	360	176	629	38	3703	3461	88	1217	1182	1322	514	1019	1134	117	187	225	984	217	369	893	2	773	479	2161	1621	64	165	1313	3066	384	1195
MEAF6	49	37	111	68	86	186	86	71	94	85	130	127	67	66	70	95	115	229	162	43	60	26	189	136	65	94	237	80	6	122	102	11	49	117	113	169	203	136	0	225	61	81	134	15	170	66	377	159	90
MIR5581	0	0	1	0	0	0	0	0	0	0	0	1	0	0	0	0	0	0	0	0	0	0	0	0	1	0	3	0	0	0	2	0	0	0	0	0	1	0	0	2	0	0	1	1	0	0	0	1	0
SNIP1	164	51	69	142	106	251	118	46	98	77	156	76	168	206	65	91	147	138	153	67	50	29	279	330	45	158	238	90	30	103	118	22	69	71	112	101	165	123	0	151	91	198	80	29	116	113	339	121	122
FTH1P1	3	2	1	5	1	9	3	0	1	2	2	0	4	2	0	2	1	5	4	0	0	0	5	5	1	6	3	3	0	0	6	0	1	1	1	4	1	1	0	0	5	7	1	0	2	9	13	1	2
AL034379.1	0	0	0	0	0	0	0	0	1	0	0	0	0	2	0	3	0	0	0	0	0	0	0	0	0	0	0	0	0	0	0	0	0	0	0	0	1	0	0	0	0	0	0	0	0	0	1	0	0
DNALI1	0	0	1	0	0	4	5	0	7	0	0	1	0	2	0	0	1	1	0	0	0	0	0	0	0	0	0	0	0	1	0	0	1	0	1	0	0	1	0	0	1	2	1	1	0	3	3	0	0
GNL2	37	9	5	13	27	12	46	5	34	11	15	5	27	65	5	26	15	4	4	1	11	0	42	43	6	7	31	7	4	9	21	0	2	5	24	4	6	20	1	27	3	47	17	0	6	19	43	13	21
AL513220.1	2	0	0	0	0	0	0	0	0	0	0	0	0	2	0	0	0	0	0	0	0	0	0	0	0	0	0	0	0	0	0	0	0	0	0	0	0	0	0	0	0	0	0	0	0	0	0	0	0
RSPO1	0	0	0	0	0	0	0	0	0	0	0	0	0	0	0	0	0	0	0	0	0	0	0	0	0	0	0	0	0	0	0	0	0	0	0	0	0	2	0	0	0	0	0	0	0	0	0	0	0
C1orf109	3	2	0	0	0	5	7	0	2	0	0	0	1	2	0	1	0	0	0	0	1	0	1	4	0	0	3	1	0	1	1	0	0	0	0	1	0	1	0	2	0	1	1	0	1	7	9	1	0
CDCA8	5	1	1	2	1	5	0	0	1	5	5	1	13	3	0	3	5	1	4	0	2	0	1	1	0	1	3	2	0	1	8	0	4	0	3	1	3	1	0	0	5	6	3	2	1	0	3	1	7
EPHA10	0	0	3	0	0	0	1	0	4	1	0	1	2	3	0	0	0	1	1	0	0	0	2	0	1	0	0	0	0	0	0	0	7	0	1	3	0	3	0	2	1	0	3	0	0	0	1	0	0
MANEAL	0	1	3	3	1	14	10	11	8	2	2	8	5	9	5	4	3	3	14	4	4	1	2	2	0	0	6	6	1	2	2	2	14	5	3	4	7	4	0	5	40	5	4	0	14	4	23	13	4
AL929472.3	0	0	3	1	1	4	4	6	3	0	1	6	2	4	1	1	2	3	9	2	2	1	2	1	0	0	4	5	0	0	2	1	7	0	1	1	1	4	0	2	20	3	1	0	4	1	7	4	2
YRDC	25	7	5	17	17	12	38	10	32	22	6	5	32	37	8	9	19	1	9	5	6	2	25	21	3	14	22	8	0	13	14	3	8	5	16	4	7	17	0	15	7	30	10	2	6	13	40	10	16
C1orf122	70	8	10	48	27	23	52	14	52	17	7	10	40	104	12	31	24	7	11	1	20	2	69	33	8	23	32	37	7	20	36	2	18	10	28	14	14	23	0	35	23	65	29	1	15	33	89	17	33
MTF1	1854	359	131	740	602	661	1082	232	415	575	193	114	909	915	160	464	500	190	283	321	237	112	956	940	68	850	505	509	345	458	499	158	112	242	544	218	310	552	4	446	263	1386	295	179	165	901	1398	337	655
AL929472.4	24	0	1	5	2	8	18	2	3	6	0	1	10	15	1	8	10	0	0	1	3	0	1	9	0	8	3	5	0	2	10	0	1	1	10	0	2	1	0	1	5	17	1	0	0	8	8	8	7
AL929472.2	5	0	0	0	2	4	11	2	3	6	0	6	13	8	1	0	1	1	3	0	0	0	4	3	0	4	4	0	1	2	1	1	1	3	2	0	4	7	0	2	3	6	2	0	4	5	12	1	9
INPP5B	48	3	10	22	11	39	73	16	31	27	4	27	93	80	12	29	36	21	19	10	2	3	41	58	7	35	18	10	6	18	33	6	12	44	14	8	31	34	0	23	25	69	22	7	48	42	107	18	36
SNORA63	0	1	5	0	2	10	0	4	1	5	0	5	0	1	0	0	0	6	8	0	1	0	6	2	3	0	2	0	0	0	1	0	1	2	0	0	7	1	0	3	0	3	1	0	1	0	1	6	0
RNU6-584P	0	0	0	0	0	0	0	0	0	0	0	0	0	0	0	0	0	0	0	0	0	0	0	0	0	0	3	0	0	0	0	0	0	0	0	0	0	0	0	0	0	0	0	0	0	0	0	0	0
SF3A3	24	6	1	8	4	13	100	7	20	22	1	2	27	108	7	19	18	3	3	2	0	1	22	15	4	8	11	11	1	7	31	0	7	15	1	2	4	14	0	12	28	62	7	6	8	28	39	15	11
RNU6-510P	0	0	0	0	0	0	2	0	0	0	0	0	0	5	0	0	2	0	0	0	0	0	1	0	0	0	0	0	0	0	0	0	0	0	0	0	0	0	0	0	0	1	0	0	0	1	1	0	0
FHL3	36	5	4	28	8	6	170	11	27	34	0	0	115	89	19	13	33	4	7	1	12	5	38	34	11	3	4	18	6	12	25	0	4	13	7	0	6	20	0	4	34	57	6	5	11	50	62	16	28
UTP11	21	3	11	11	16	21	18	12	22	7	3	10	17	40	10	18	11	13	6	2	10	0	33	27	8	9	12	8	0	9	18	0	7	13	12	7	11	12	0	12	10	32	10	2	7	14	29	13	8
POU3F1	1	0	0	0	0	0	1	0	3	0	1	0	0	0	0	0	0	0	0	0	1	0	0	0	0	0	1	0	0	2	0	0	0	0	1	0	0	0	0	1	0	2	31	0	0	1	1	0	0
AL139158.2	0	0	0	0	0	0	0	0	0	0	0	0	0	0	0	1	0	0	0	0	0	0	0	0	0	1	1	1	0	0	0	0	0	0	0	0	0	0	0	0	0	0	0	0	0	0	0	1	0
AL139158.1	0	0	0	0	0	0	0	0	0	0	0	0	0	0	0	0	0	0	0	0	0	0	0	0	0	0	0	0	0	1	0	0	0	0	0	0	0	0	0	0	0	0	0	0	0	0	0	0	0
LINC01343	0	0	0	0	0	0	0	0	1	0	0	0	0	0	0	0	0	0	0	0	0	0	0	0	0	0	0	0	0	0	0	0	0	0	0	0	0	0	0	0	0	0	0	0	0	0	0	0	0
AL513479.1	0	0	0	0	0	0	0	0	0	0	0	0	0	2	0	0	0	0	0	0	0	0	3	4	0	1	0	0	0	0	0	0	0	0	0	0	0	0	0	0	0	0	0	0	0	0	0	0	0
RNU6-753P	0	0	0	1	0	0	0	0	0	0	0	0	0	0	0	0	0	0	0	0	0	0	1	0	0	0	0	0	0	0	0	0	0	0	0	0	0	0	0	0	0	0	0	0	0	0	0	0	0
LINC01685	0	1	0	0	0	0	0	0	0	0	0	0	0	0	0	0	0	0	0	0	0	0	0	1	0	0	0	0	0	0	0	0	0	0	0	0	0	0	0	0	0	0	0	0	0	0	0	0	0
AL354702.1	3	4	0	18	29	5	5	0	3	1	31	1	19	2	0	1	5	1	1	2	1	0	99	123	4	5	4	1	0	10	7	0	2	1	5	0	1	4	0	1	0	1	8	0	0	12	26	0	3
AL354702.2	0	0	0	0	0	0	0	0	0	0	0	0	0	0	0	0	0	0	0	0	0	0	0	0	0	0	0	0	0	0	0	0	0	0	0	0	0	0	0	0	0	0	0	0	0	1	1	0	0
RRAGC	471	93	105	220	76	224	190	84	111	146	124	88	244	195	53	166	192	146	147	82	98	28	244	226	52	127	448	270	83	121	98	24	89	95	129	119	128	108	0	93	144	215	63	28	73	133	384	207	202
AL139260.1	38	12	57	11	94	251	38	67	37	37	35	45	47	25	52	51	36	79	43	19	17	9	96	79	25	24	96	43	3	45	62	3	34	98	53	36	78	98	0	81	39	25	37	0	80	14	142	120	20
MYCBP	115	29	50	58	43	80	86	36	56	77	49	53	122	74	36	58	73	52	68	41	37	16	127	137	39	46	142	56	9	49	53	12	31	52	47	63	65	80	1	68	51	129	29	10	40	45	157	67	59
AL139260.3	2	1	2	0	3	6	0	1	0	0	2	1	0	0	0	0	0	2	0	0	0	0	2	2	0	2	1	1	0	0	0	0	0	2	0	2	2	0	0	1	1	0	1	1	0	0	0	3	0
GJA9	1	0	0	1	0	1	1	0	0	0	0	0	1	0	0	0	2	0	0	0	0	0	0	0	0	0	0	1	0	0	0	0	0	1	1	0	1	0	0	1	1	0	0	0	0	1	1	0	1
RHBDL2	201	111	297	97	341	1137	165	297	183	159	188	282	233	112	290	236	203	414	298	111	98	24	559	506	154	152	532	294	14	232	294	24	167	469	270	245	461	465	0	399	226	160	171	17	337	81	790	543	107
RNU6-605P	0	0	0	0	3	1	0	0	1	0	0	0	0	0	0	0	0	0	0	0	0	0	0	1	0	0	1	0	0	0	0	0	0	2	0	0	1	0	0	1	0	0	0	0	0	0	0	0	0
AKIRIN1	905	223	388	400	324	676	649	371	352	454	243	470	848	712	357	447	555	503	405	254	188	118	882	978	261	541	568	453	77	486	862	89	343	689	408	440	531	561	1	681	489	992	134	71	590	343	1645	669	439
NDUFS5	12	5	18	13	11	67	45	11	15	7	0	17	38	49	12	14	12	15	32	5	7	3	40	39	10	8	24	17	0	12	28	3	10	21	22	8	35	21	1	34	16	18	2	1	25	34	64	22	11
MACF1	1182	376	250	817	1899	740	2091	453	745	1055	607	335	3002	3141	459	1265	940	355	416	397	325	115	3145	3846	196	1130	375	655	154	1356	979	238	345	665	387	546	339	865	7	719	739	3866	546	193	706	1210	2859	590	842
RNU6-608P	0	0	0	0	1	0	0	0	0	0	0	0	2	4	0	0	0	0	0	0	0	0	2	0	1	1	0	0	0	0	0	0	0	0	0	2	0	1	0	0	0	0	0	0	0	0	0	0	0
RNA5SP44	4	2	1	0	1	1	0	0	0	0	1	1	0	1	1	0	0	2	1	0	0	0	5	3	0	0	1	0	0	1	0	0	0	0	0	1	0	1	0	0	0	0	0	0	0	1	3	0	0
AL356055.1	0	0	0	0	1	0	0	0	0	0	0	0	0	0	0	0	0	0	0	0	0	0	1	4	0	0	0	0	0	0	0	0	0	0	0	0	1	0	0	1	0	0	1	0	0	0	0	1	1
AL442071.1	15	2	2	8	11	5	16	3	8	8	8	2	23	24	6	12	7	1	8	3	1	2	18	28	0	8	4	2	0	15	11	1	2	4	10	3	2	5	0	7	10	27	1	0	2	8	23	5	8
HSPE1P8	1	0	0	0	0	0	3	1	1	2	2	0	0	0	2	0	0	0	0	0	0	0	0	2	0	0	0	1	0	1	0	0	0	0	0	0	1	1	0	1	2	1	0	0	0	0	0	0	0
BMP8A	0	0	0	0	0	0	0	0	0	0	0	0	0	2	0	1	0	0	0	0	0	0	0	1	0	0	0	0	0	0	0	0	0	0	0	1	0	0	0	0	0	0	0	0	0	0	0	0	0
OXCT2P1	0	0	0	0	0	0	0	0	0	0	0	0	0	0	0	0	0	0	0	0	0	0	0	0	0	0	0	0	0	0	0	0	0	0	0	0	0	0	0	0	0	0	0	0	0	0	0	0	0
AL365277.1	2	0	0	1	0	0	2	1	0	0	0	0	2	8	0	1	0	0	0	0	0	0	2	1	1	1	0	1	0	0	0	0	1	1	1	2	0	0	0	0	0	3	1	0	0	2	2	3	1
PPIEL	1	0	1	0	0	0	1	0	0	0	0	1	0	3	0	1	0	0	1	0	0	0	0	0	0	0	1	0	0	0	1	0	0	0	0	1	1	0	0	0	0	1	0	0	0	0	0	1	0
PABPC4	181	53	140	57	74	174	236	105	235	119	73	316	304	183	165	401	150	171	164	9	105	8	175	101	103	17	236	338	2	127	271	4	230	206	204	197	180	139	0	194	340	81	92	15	409	62	691	252	105
AL365277.2	24	10	21	8	17	38	31	16	38	22	15	65	49	24	31	55	20	22	21	1	18	1	31	7	16	3	38	54	0	19	42	3	27	39	41	28	30	28	0	24	44	11	17	2	73	10	122	41	22
SNORA55	1	0	3	0	3	0	9	1	2	0	0	1	0	5	1	7	5	5	4	0	0	0	0	5	3	0	0	4	1	0	4	0	1	1	0	0	0	0	0	1	3	5	2	0	0	0	0	1	2
HEYL	0	0	0	0	0	5	5	0	0	0	0	0	0	0	0	0	0	0	0	0	0	0	0	0	0	0	0	0	1	0	0	0	0	0	0	0	0	0	0	0	0	0	0	0	0	0	0	0	0
NT5C1A	0	0	0	0	0	0	1	0	0	0	0	0	0	0	0	0	0	0	0	0	0	0	0	0	0	0	0	0	0	0	0	0	1	0	0	0	0	0	0	0	0	0	0	0	0	0	0	0	0
HPCAL4	0	0	1	0	1	0	0	0	0	0	0	0	0	0	0	0	0	0	0	0	0	0	0	0	0	0	0	0	0	0	0	0	0	0	0	0	0	0	0	0	0	0	0	0	1	0	1	0	0
PPIE	8	2	0	8	2	2	16	3	6	3	0	1	4	11	0	5	1	3	2	3	0	0	7	3	1	0	0	3	1	1	3	0	2	3	1	0	2	4	0	3	0	7	3	4	3	6	14	0	3
BMP8B	0	0	2	0	0	0	2	4	1	0	0	1	3	3	1	4	2	0	0	0	2	0	2	1	0	1	0	2	0	0	3	1	7	1	0	0	1	1	0	2	3	0	0	2	1	1	2	2	1
OXCT2	0	0	0	0	0	0	1	0	1	0	0	0	0	0	0	0	0	0	0	0	1	0	0	0	0	0	0	0	0	1	0	0	1	0	0	0	0	0	0	0	0	0	0	0	0	0	0	0	0
AL033527.3	0	0	0	0	0	0	0	0	0	0	0	0	0	0	0	0	0	0	0	0	0	0	0	0	0	0	0	0	0	0	0	0	0	0	0	0	0	0	0	0	0	0	0	0	0	0	0	0	0
AL033527.5	13	0	0	11	1	0	4	1	0	6	1	1	10	5	2	0	3	0	1	2	0	0	1	7	1	0	0	4	3	2	2	0	0	1	1	0	0	7	0	0	1	6	0	0	1	3	5	1	7
AL033527.4	0	0	0	0	0	0	0	0	0	0	0	0	0	0	0	0	0	0	0	0	0	0	1	0	0	0	0	0	0	0	0	0	0	1	0	0	0	0	0	0	0	1	0	0	0	0	0	0	0
TRIT1	2	1	3	0	4	18	6	2	2	5	1	1	6	10	4	13	4	6	5	2	2	1	5	5	9	4	3	6	0	6	8	0	5	7	4	9	6	8	0	9	11	8	2	0	9	1	15	9	5
MYCL	2	6	1	2	9	4	9	3	9	5	4	10	31	13	8	11	11	6	4	4	5	0	20	11	7	5	8	13	1	23	7	5	15	13	3	23	4	7	0	18	13	18	75	3	16	22	45	6	6
AL033527.2	0	0	0	0	1	0	0	0	2	1	0	0	3	2	0	2	1	1	0	0	3	0	3	1	4	0	1	0	0	3	0	0	1	0	0	2	1	0	0	2	2	2	11	0	2	3	7	2	0
MFSD2A	51	8	10	12	3	19	57	12	19	8	3	7	6	59	8	40	14	1	4	1	6	0	11	8	8	13	7	32	23	12	14	2	11	8	14	17	10	14	1	9	19	55	21	5	12	21	44	11	18
AL663070.1	2	0	0	0	0	2	4	1	1	1	1	0	0	1	0	2	1	0	0	0	1	0	0	0	1	1	0	3	2	2	1	0	0	2	0	1	0	0	0	0	3	3	5	0	0	0	1	0	0
CAP1	8866	2057	4419	5965	7486	7519	8174	2902	3477	6013	5170	3441	12129	7344	2913	5397	8455	4189	7756	2029	3058	627	19073	18449	2995	4011	8250	4327	655	10845	7391	605	2934	3354	5719	3646	3207	6268	24	7898	3995	8343	2581	433	4972	4381	18580	4866	5389
PPT1	6609	1214	2646	4822	3913	3671	5299	1615	2174	4151	3187	2171	8268	4851	1904	3240	5763	2335	4155	1194	2062	367	11555	11211	1648	2345	5246	2742	375	6349	3961	403	1769	1788	3251	2001	1535	3807	13	4300	2416	5360	1273	260	2449	2647	11416	2512	3308
AL512599.1	0	0	0	0	0	0	0	0	0	0	0	0	0	0	0	0	0	0	0	0	0	0	0	0	0	0	0	0	0	0	0	0	0	0	0	0	0	0	0	0	0	0	0	0	0	0	0	0	0
RLF	2114	405	1554	667	1712	3002	1722	1582	712	1102	1252	1936	2380	2039	1085	2849	1406	2002	2098	157	728	113	3075	2236	1057	394	3136	1712	131	3369	2351	41	1214	2487	1141	2743	1909	1871	0	2700	1670	1270	629	118	2121	867	5068	2082	1005
RNU6-1237P	5	1	6	6	3	7	3	5	3	2	1	3	1	10	0	8	3	9	6	0	1	0	7	7	3	2	7	2	1	7	7	0	1	6	2	9	7	5	0	8	4	8	8	1	5	3	13	2	2
TMCO2	0	0	0	0	0	0	1	0	1	0	0	0	0	0	0	3	1	0	0	0	1	0	0	0	0	0	1	0	0	0	0	0	9	0	0	1	0	0	0	0	0	1	0	0	0	1	1	0	0
AL050341.2	3	0	2	1	4	7	6	1	0	0	2	2	0	4	0	2	0	1	2	1	1	0	1	0	0	1	9	1	0	0	4	0	2	2	0	0	1	0	0	0	0	1	1	0	1	4	9	3	2
ZMPSTE24	219	37	72	164	136	101	148	62	76	114	83	44	298	154	54	53	115	46	90	81	42	7	313	374	32	67	118	75	27	136	111	29	28	55	93	48	55	105	1	98	56	257	41	13	34	103	247	64	105
AL050341.1	1	0	4	0	2	1	0	0	1	1	1	3	2	0	0	0	2	0	3	3	0	1	5	1	1	1	1	0	0	3	2	0	0	0	1	0	2	4	0	2	3	0	0	0	0	4	5	0	1
COL9A2	18	3	0	27	0	2	24	2	6	5	3	0	18	49	4	1	8	0	2	0	0	0	4	14	1	5	4	2	0	0	9	0	1	1	2	0	1	9	0	3	4	32	0	2	2	9	12	1	7
AL031985.2	0	0	0	0	0	1	0	0	0	0	0	0	0	0	0	0	0	0	0	0	0	0	0	0	0	0	0	0	0	0	0	0	0	0	0	0	0	0	0	0	0	0	0	0	0	0	0	0	0
SMAP2	3008	204	107	2604	187	71	3436	463	852	1805	40	79	4724	2248	417	571	1787	53	252	168	366	36	1673	2403	91	266	264	500	73	467	1316	16	31	552	256	19	184	743	2	133	439	6042	100	38	70	758	979	450	1447
AL031985.1	0	0	0	0	0	0	1	0	0	0	0	0	0	1	0	0	0	0	0	0	0	0	0	0	0	0	0	0	0	0	1	1	0	0	0	0	0	0	0	0	0	1	0	0	0	0	0	0	0
AL031985.4	4	0	1	2	0	0	3	0	0	3	0	2	1	1	0	0	0	0	0	0	0	0	0	3	2	0	0	0	0	0	0	0	0	0	0	0	0	0	1	0	1	10	0	0	0	1	2	0	1
ZFP69B	2	0	0	0	0	0	8	2	1	3	0	0	6	5	0	2	1	0	0	0	0	1	5	1	2	1	0	0	0	0	1	1	0	0	0	0	2	1	0	0	0	18	0	1	0	3	4	0	2
AL031985.3	1	1	0	0	1	0	2	2	0	0	0	0	1	0	0	2	1	0	2	1	0	0	0	1	0	0	1	0	1	0	1	0	0	1	0	0	3	3	0	1	0	7	0	1	1	2	4	0	0
AL603839.4	1	0	0	0	0	0	0	0	0	0	0	0	1	0	0	0	0	0	0	0	0	0	0	0	1	0	0	0	0	0	1	0	0	0	0	0	0	0	0	0	0	0	0	0	0	0	0	0	0
ZFP69	1	2	0	1	0	1	1	0	0	0	0	0	0	0	0	0	1	0	0	0	0	0	2	0	0	0	0	0	0	1	1	1	1	0	0	0	0	0	0	0	0	1	0	0	0	0	1	1	0
AL603839.3	1	0	0	0	0	0	0	0	0	0	0	0	0	0	0	0	0	0	0	0	0	0	1	0	0	0	0	0	0	0	0	0	0	1	0	0	0	0	0	0	1	0	0	0	0	0	0	0	0
EXO5	5	1	3	1	4	3	2	2	4	1	1	2	6	1	1	1	2	1	0	0	0	0	1	1	1	1	6	0	0	2	1	0	4	0	1	2	3	2	0	2	2	6	1	0	0	6	8	1	2
AL603839.1	0	1	2	0	3	1	1	0	0	0	0	2	2	0	0	0	0	1	0	0	0	0	1	1	0	1	2	0	0	2	0	0	2	0	0	0	1	1	0	1	1	0	1	0	0	1	1	1	0
AL603839.2	0	1	0	0	0	0	1	0	1	0	0	0	2	1	0	0	0	0	0	0	0	0	0	0	0	0	0	1	0	0	0	0	0	0	1	0	1	1	0	0	0	0	0	0	0	0	2	0	1
ZNF684	3	2	0	0	0	0	3	0	1	3	1	0	2	2	5	2	3	0	0	0	0	0	4	0	2	0	0	0	1	0	0	0	0	0	0	0	5	2	0	0	2	6	1	0	1	3	4	0	1
RIMS3	1	0	4	0	2	13	7	2	4	11	3	0	11	3	2	3	7	9	10	1	4	0	9	3	2	17	12	7	3	10	3	0	4	3	2	4	0	8	0	5	1	5	0	1	5	2	25	2	0
AL031289.1	0	0	0	1	0	0	0	0	0	0	0	0	0	0	0	0	0	0	0	0	0	0	0	0	0	0	0	0	0	0	0	0	0	0	0	0	0	0	0	0	0	0	0	0	0	0	0	0	0
NFYC-AS1	26	1	0	13	4	8	37	8	10	17	1	3	39	27	1	11	17	4	6	4	4	3	14	24	5	7	9	6	2	3	18	0	2	5	10	4	14	18	0	12	6	42	3	0	3	13	20	7	17
NFYC	322	48	46	220	63	119	334	68	176	206	38	28	406	366	64	97	192	58	64	34	47	11	237	280	53	77	96	111	18	78	163	7	31	78	112	22	100	138	0	99	85	496	61	15	56	225	361	112	246
MIR30E	0	0	0	1	0	0	3	0	0	3	0	1	1	1	1	0	0	0	0	1	0	0	1	0	0	0	0	0	0	1	0	0	0	0	0	0	0	0	0	0	0	3	0	0	0	0	0	0	0
MIR30C1	1	0	0	1	0	0	0	0	0	2	0	0	0	0	0	0	0	0	1	0	0	0	1	0	0	0	2	0	0	0	0	0	0	0	1	0	0	0	0	0	0	2	0	0	0	1	1	0	0
KCNQ4	0	0	0	1	0	0	0	0	0	0	0	0	1	0	0	0	0	0	0	0	0	0	0	0	0	0	0	0	0	0	0	0	0	0	0	0	0	1	0	0	0	0	0	0	2	0	2	0	1
RN7SL326P	0	0	0	0	0	0	0	0	0	0	0	0	0	0	0	0	0	0	0	0	0	0	0	0	0	0	0	0	0	0	0	0	0	0	0	0	0	0	0	0	0	0	0	0	0	0	0	0	0
CITED4	21	7	19	7	38	23	28	6	12	8	36	8	14	7	12	13	9	13	7	97	5	1	23	30	5	20	32	28	5	155	57	2	29	9	6	12	7	38	0	25	27	54	8	10	11	22	61	10	9
CTPS1	12	0	4	2	0	1	8	2	5	1	3	6	6	5	7	8	6	2	1	0	0	1	10	3	5	1	8	2	0	9	4	0	12	4	4	3	1	5	0	3	4	8	2	0	6	7	20	4	4
SLFNL1-AS1	2	0	0	0	0	4	1	0	3	0	1	0	2	3	0	0	1	0	2	0	0	0	0	1	2	1	4	0	0	1	1	0	15	1	1	0	1	1	0	2	0	2	5	0	1	5	9	0	4
SLFNL1	2	0	0	0	1	0	0	0	5	1	0	0	1	2	1	0	0	0	1	0	0	0	2	2	2	0	4	1	0	1	0	0	18	0	0	0	0	4	0	2	0	2	10	0	0	6	9	2	1
SCMH1	24	8	10	49	7	27	32	7	23	11	1	8	44	60	11	12	19	10	10	5	11	1	15	25	9	8	3	13	0	10	19	4	14	7	21	6	11	11	0	16	10	31	9	3	17	23	54	9	23
RPL23AP17	0	0	0	0	0	0	0	0	0	0	0	0	0	0	0	0	0	0	0	0	0	0	0	0	0	0	0	0	0	0	0	0	0	0	0	0	0	0	0	0	0	0	0	0	0	0	0	0	0
AC093151.3	0	0	0	0	0	0	0	0	0	0	0	0	0	0	0	0	0	0	0	0	0	0	0	0	0	0	0	0	0	0	0	0	3	0	0	0	0	0	0	0	0	0	0	0	0	0	0	0	0
FOXO6	5	8	12	1	6	19	26	10	41	7	3	7	40	9	6	22	20	14	5	2	6	0	6	4	8	0	17	23	1	28	29	2	72	10	3	21	3	21	0	22	28	3	12	0	26	3	64	22	20
AC093151.2	1	2	0	0	0	0	2	5	1	3	2	2	13	3	3	3	2	5	5	0	0	0	3	7	2	0	1	2	0	2	10	0	6	5	3	7	5	5	0	4	0	1	1	0	6	0	11	13	0
EDN2	371	1757	3307	492	397	3202	884	2317	1165	1596	2647	619	1124	1102	1395	587	3161	6311	2864	260	2223	209	1267	1255	2398	708	4826	3107	46	1295	1490	133	3159	1626	1815	895	2676	3053	9	2018	1377	385	645	216	812	234	5661	4214	4290
HIVEP3	39	24	53	22	25	64	129	29	31	53	18	35	136	47	41	35	62	73	136	7	65	3	52	73	59	18	100	48	5	66	61	2	44	33	55	26	42	73	0	73	45	43	31	4	56	24	117	37	89
AL445933.2	1	0	1	0	1	0	4	0	0	1	0	0	1	1	0	0	0	1	0	0	0	0	1	1	0	0	0	0	0	0	0	0	1	0	0	0	1	2	0	2	0	0	0	0	2	0	2	0	0
AL445933.1	2	0	0	0	0	3	4	1	1	1	1	1	2	4	1	1	1	0	2	1	1	0	5	4	0	0	0	8	0	1	1	0	2	3	3	2	0	0	0	2	1	1	0	1	2	1	5	0	3
GUCA2B	28	6	40	0	6	160	70	46	25	21	7	58	65	17	67	12	71	25	112	4	33	2	19	2	10	0	31	113	0	97	22	0	90	20	52	55	75	74	0	23	51	18	10	0	316	6	397	131	7
GUCA2A	0	0	0	0	0	0	0	0	0	0	0	0	0	0	0	0	0	0	3	0	0	0	0	0	1	0	0	1	0	0	0	0	0	0	0	0	0	1	0	0	0	0	2	0	2	0	2	1	0
FOXJ3	1164	513	988	340	1003	1858	1586	981	729	879	966	1033	2208	1038	951	1270	1375	1408	2049	154	638	106	1202	1275	307	225	1259	1837	40	2992	1626	46	1077	1084	812	1282	1481	1517	9	1318	2281	916	333	58	2535	233	5569	1802	429
AC096540.1	2	1	5	0	1	10	3	6	7	6	4	6	13	4	8	3	5	2	4	0	6	0	3	2	0	2	4	19	0	16	3	0	14	5	6	4	7	8	3	7	12	2	2	0	16	1	28	15	0
RIMKLA	9	6	41	2	35	101	132	13	18	18	14	53	137	63	45	79	35	38	35	2	5	5	11	18	11	10	23	160	1	65	123	0	156	64	13	70	57	25	0	72	105	29	7	0	474	3	651	66	2
AL513331.1	0	0	0	0	0	0	0	0	0	0	2	0	0	1	0	0	0	0	0	0	0	0	0	0	0	0	0	0	0	0	0	0	0	0	0	0	0	0	0	0	0	0	0	0	0	0	0	0	0
ZMYND12	0	1	0	1	0	0	2	0	4	1	1	0	1	0	1	1	1	0	1	0	0	0	1	2	1	1	0	0	0	2	0	0	5	0	1	1	10	0	0	4	1	0	0	0	2	2	6	1	2
PPCS	130	60	92	40	120	148	86	93	89	101	119	120	125	70	62	66	81	99	156	16	35	5	269	173	41	18	350	99	3	170	136	6	53	125	95	83	152	145	0	199	53	88	87	3	102	52	271	142	70
CCDC30	17	2	2	4	6	4	27	5	13	17	2	0	16	34	8	12	6	3	6	1	0	0	8	4	4	3	4	4	2	8	9	0	6	3	6	6	11	6	0	5	8	81	7	0	3	16	20	2	9
AL445669.1	0	0	0	0	0	0	0	0	0	0	0	0	0	0	0	0	0	0	0	0	0	0	0	0	0	0	0	0	0	0	0	0	0	0	0	0	0	0	0	0	0	0	0	0	0	0	0	0	0
TMSB4XP1	1	0	0	0	0	0	1	0	0	0	0	0	0	0	0	0	0	0	0	0	0	0	0	0	0	0	0	0	0	1	0	0	0	0	0	0	0	0	0	0	0	1	1	0	0	0	0	0	2
RNU6-536P	0	0	0	0	0	0	0	0	0	0	0	0	0	0	0	0	0	0	0	0	0	0	0	1	0	0	0	0	0	0	0	0	0	0	0	0	0	0	0	0	0	1	0	0	0	0	0	0	0
AL445669.2	1	0	0	1	0	0	0	0	0	0	0	0	2	0	0	0	0	0	0	0	0	0	1	0	0	0	0	0	0	3	0	0	0	0	0	0	0	1	0	0	0	1	0	0	0	0	0	0	0
PPIH	5	0	1	4	0	3	2	2	3	2	1	0	3	7	0	4	1	2	0	0	0	0	2	0	0	1	1	0	0	2	3	0	0	1	0	1	0	2	0	2	2	5	1	0	0	0	0	2	0
AC098484.2	0	0	0	0	0	0	0	0	0	0	0	0	0	0	0	0	0	0	0	0	0	0	0	0	0	0	0	0	0	0	0	0	0	0	0	0	0	0	0	0	0	0	0	0	0	0	0	0	0
YBX1	314	41	110	109	71	261	349	98	177	121	47	69	270	561	102	197	170	114	164	13	85	1	151	168	86	40	138	136	17	116	193	4	111	106	131	77	142	146	0	157	138	227	84	20	308	159	608	210	153
CLDN19	3	0	0	0	0	0	1	0	0	0	0	0	0	1	0	0	2	0	0	0	0	0	0	0	0	2	0	0	0	0	0	0	2	0	0	0	0	0	0	0	0	0	3	0	0	1	1	0	1
P3H1	8	2	0	2	1	4	17	0	4	8	0	0	10	26	1	2	2	1	1	0	0	1	7	2	0	1	0	2	0	1	2	1	2	2	3	1	1	4	0	0	4	30	2	2	4	9	15	0	10
C1orf50	2	0	0	0	1	1	0	0	4	1	0	0	3	2	0	0	0	1	1	0	1	0	1	0	1	0	2	2	0	0	0	0	0	0	0	1	0	0	0	1	0	1	0	0	2	0	2	1	2
AC098484.1	1	1	0	1	1	4	1	2	2	2	0	4	2	5	0	2	1	2	0	0	0	0	1	2	0	0	0	0	0	3	3	0	2	2	1	0	1	0	0	0	0	0	0	0	0	0	3	0	2
TMEM269	1	0	1	5	2	2	4	4	2	5	0	2	6	11	2	0	1	1	1	2	3	0	5	6	0	1	1	3	2	3	1	0	2	3	3	1	2	0	0	3	1	5	1	0	3	2	7	10	2
SVBP	41	7	17	22	14	37	42	18	18	20	1	13	65	39	11	20	41	20	21	7	9	3	48	33	16	6	9	19	0	16	18	1	18	19	17	10	22	11	0	15	17	37	9	0	20	20	57	29	20
ERMAP	49	21	65	29	41	83	64	49	93	34	23	36	97	52	52	92	80	40	60	7	31	3	80	62	26	10	41	109	0	30	44	0	52	79	37	41	53	64	1	35	101	48	21	5	74	22	167	61	33
AL512353.1	14	6	19	6	13	27	13	20	17	10	6	15	24	17	19	20	27	15	19	3	11	0	25	18	5	2	10	37	0	12	15	0	11	22	17	11	15	13	1	15	34	14	7	1	21	7	56	24	11
ZNF691	3	0	0	2	0	2	12	1	1	1	1	0	4	6	0	3	1	1	4	0	0	0	2	0	0	2	0	1	0	1	4	0	0	1	1	0	0	2	0	2	0	4	0	1	1	2	5	2	1
AL512353.2	0	0	0	0	0	0	1	0	0	0	0	1	0	0	0	1	0	0	0	0	0	0	0	0	0	0	0	0	0	0	1	0	0	0	0	0	0	0	0	0	0	0	0	0	0	0	0	0	0
AL512353.3	0	0	0	0	0	0	0	0	0	0	0	0	0	0	0	0	0	0	0	0	0	0	0	0	0	0	0	0	0	0	0	0	2	0	0	1	0	3	0	0	0	0	0	0	1	0	1	0	0
ATP6V1E1P1	0	0	0	0	0	1	1	1	0	0	1	1	0	0	0	0	0	0	0	0	0	0	0	1	0	0	0	0	0	0	1	0	1	0	0	0	0	0	0	2	0	0	0	0	1	0	1	0	0
SLC2A1	1617	518	1319	600	3333	9074	11172	3455	1903	780	1252	1771	9898	2491	2503	10264	2498	3601	857	1233	814	1030	4141	2907	1260	3146	1323	4751	170	9903	13272	567	9238	7862	1449	7345	2110	4881	12	9025	11654	3831	1072	410	23486	767	32925	10068	995
AC099795.2	42	20	60	19	97	451	292	182	29	26	50	90	333	93	128	461	109	191	42	28	26	22	160	64	101	152	80	275	4	256	761	7	189	336	53	271	118	172	1	377	279	103	20	4	731	12	1253	673	26
SLC2A1-AS1	9	6	7	1	2	20	9	13	5	2	4	5	26	8	10	66	2	23	6	7	3	4	10	11	5	24	10	5	1	18	30	3	13	19	2	28	10	18	0	29	10	7	5	5	34	4	58	24	7
AC099795.1	2	3	3	3	2	10	2	8	1	0	3	6	9	3	7	33	1	9	2	4	1	2	0	7	2	13	6	6	1	7	27	5	6	6	0	12	3	5	0	12	6	3	5	3	19	0	32	14	2
RNU6-880P	0	0	0	0	0	0	0	0	0	0	0	0	0	0	0	1	0	4	0	0	0	0	0	0	0	0	0	0	0	0	0	0	0	0	0	0	0	0	0	0	0	0	0	0	0	0	0	0	0
FAM183A	0	2	3	0	3	2	0	1	1	0	1	1	0	0	0	1	3	0	2	0	0	0	0	0	0	0	1	1	0	1	0	0	0	0	1	2	5	1	0	2	0	1	0	0	5	1	6	2	0
EBNA1BP2	10	5	2	5	13	19	20	5	14	7	5	3	12	14	7	7	9	7	10	2	3	3	22	24	7	3	10	5	0	7	9	0	9	11	8	6	6	8	0	2	4	17	6	2	3	8	19	6	5
CFAP57	0	1	2	0	0	4	3	0	1	0	1	2	2	2	0	0	2	0	0	2	2	1	3	4	2	2	3	1	0	0	1	0	1	3	0	0	4	3	0	1	0	6	1	0	0	2	3	0	0
TMEM125	10	4	16	17	63	57	28	14	13	14	9	29	22	7	17	27	25	23	20	30	4	2	49	38	14	37	22	12	5	35	22	12	26	27	13	27	15	36	0	36	26	50	15	10	18	12	59	32	9
C1orf210	13	6	24	9	52	196	57	26	18	13	8	32	32	7	20	41	38	39	47	57	11	12	58	41	18	84	33	26	8	34	32	15	57	46	44	39	35	45	0	38	38	57	24	9	58	18	133	88	12
TIE1	3	0	2	0	0	31	7	0	1	1	0	2	4	4	1	5	1	0	0	0	1	0	1	1	1	1	1	0	0	1	0	0	4	3	0	2	2	2	1	3	0	3	21	0	4	0	4	5	1
MPL	4	0	4	4	3	38	9	3	2	7	0	14	1	3	13	5	6	6	9	2	1	0	4	1	2	0	1	1	0	5	5	0	4	7	6	5	2	6	0	5	1	8	38	0	22	2	33	19	1
AL139289.2	3	1	5	1	1	6	3	1	2	1	1	3	3	2	1	2	1	8	0	2	1	0	0	1	8	0	5	5	0	2	2	0	2	8	6	3	0	1	0	6	1	5	23	0	7	1	13	8	3
CDC20	7	2	2	6	14	95	7	3	1	1	0	2	6	8	1	3	3	2	2	0	0	0	10	9	7	0	2	1	0	4	6	0	4	3	4	1	5	12	0	0	5	7	135	0	8	7	20	11	1
ELOVL1	562	81	585	245	652	1814	1390	643	515	360	99	777	981	372	615	1342	785	510	390	239	320	94	796	430	466	214	362	951	32	596	779	22	1672	1161	887	876	723	797	1	842	1335	614	242	28	1712	135	2876	1517	354
MED8	52	9	31	41	65	134	74	35	42	44	13	38	111	80	34	38	48	45	39	47	19	6	112	69	28	55	23	40	11	30	57	14	59	78	38	58	71	53	0	58	42	124	22	11	57	62	170	80	44
AL139289.1	7	4	7	6	29	35	16	9	9	18	5	7	25	19	15	5	6	9	6	9	3	3	23	16	5	11	7	10	1	4	9	0	9	24	12	13	11	11	0	21	7	17	7	5	10	15	35	19	9
SZT2	238	34	50	149	112	231	323	57	150	156	35	47	330	393	58	59	174	51	106	91	48	13	331	315	54	144	90	92	18	100	138	26	85	80	103	51	70	135	0	60	92	656	83	36	62	219	364	92	146
SZT2-AS1	8	1	0	11	9	9	13	4	10	5	0	2	14	14	1	2	7	5	6	5	1	0	17	17	3	7	3	2	3	6	6	1	10	3	6	7	2	14	0	2	5	24	1	3	3	8	12	2	5
HYI	18	2	11	6	10	13	14	1	11	8	3	3	22	16	4	11	11	1	5	6	2	4	13	13	3	4	7	18	2	5	8	2	13	6	3	5	3	10	0	3	15	24	6	3	6	10	26	4	6
HYI-AS1	0	0	0	0	0	0	0	0	0	0	0	0	0	0	0	0	0	0	0	0	0	0	0	0	0	0	0	0	0	0	0	0	0	0	0	0	0	0	0	0	0	0	0	0	0	0	0	0	0
PTPRF	98	92	114	252	146	355	246	93	199	91	54	90	382	106	93	156	90	87	119	289	41	77	470	377	62	530	119	131	61	96	229	125	224	171	90	167	241	312	0	263	190	311	128	75	456	158	877	274	97
KDM4A	153	30	36	54	59	78	115	36	100	56	24	62	182	97	39	37	79	64	113	25	27	6	141	120	44	35	101	50	8	44	103	10	30	54	40	42	103	95	1	82	32	157	34	14	83	70	229	94	78
KDM4A-AS1	29	4	12	11	10	18	15	4	14	15	2	15	33	19	10	8	13	7	20	7	5	0	33	27	14	4	24	6	3	16	11	1	7	12	3	9	16	19	0	16	2	26	8	2	19	15	53	17	17
ST3GAL3	5	2	0	0	0	4	4	0	2	2	0	1	2	5	2	4	0	0	1	0	0	0	0	1	0	1	0	0	2	0	0	0	1	1	1	0	0	3	0	0	2	4	3	0	1	4	5	0	4
AL451062.1	0	0	0	0	0	0	0	0	0	0	0	0	0	0	0	0	0	0	0	0	0	0	0	0	0	0	0	0	0	0	0	0	0	0	0	0	0	0	0	0	0	0	0	0	0	0	0	0	0
AL451062.2	0	0	0	0	0	0	0	0	0	0	0	0	0	0	0	0	0	0	0	0	0	0	1	0	0	0	0	0	0	0	0	0	0	0	0	0	0	0	0	0	0	0	0	0	0	0	0	0	0
MIR6079	0	0	0	0	0	0	0	0	0	0	0	0	0	0	0	0	0	0	0	0	0	0	0	0	0	0	0	0	0	0	0	0	0	0	0	0	0	0	0	0	0	0	0	0	0	0	0	0	0
SHMT1P1	0	0	0	0	1	0	0	0	0	0	0	0	0	2	0	0	0	0	0	0	0	0	0	0	0	1	0	0	0	0	0	0	0	0	0	0	0	0	0	0	0	0	0	0	0	0	0	0	1
ARTN	0	0	1	0	0	1	0	0	0	0	0	0	3	1	0	0	0	0	0	0	0	0	5	2	2	1	0	0	0	0	0	0	0	0	0	2	0	5	0	0	0	0	1	0	0	0	0	0	0
AL357079.1	1	0	0	0	0	0	0	0	0	0	0	0	0	0	0	0	0	0	0	0	0	0	0	0	0	0	0	0	0	0	0	0	0	0	0	0	0	0	0	0	0	0	0	0	0	0	0	0	0
IPO13	22	8	7	8	11	16	27	9	15	6	4	6	36	30	2	6	7	3	10	9	4	1	21	22	4	28	30	8	4	1	10	2	19	14	13	11	9	14	0	12	8	35	17	1	7	26	46	11	11
DPH2	4	1	0	0	1	6	6	2	1	2	0	0	0	4	1	2	0	0	1	0	2	0	5	3	0	1	1	0	0	4	3	0	3	0	2	0	0	2	0	2	3	3	1	0	1	1	2	0	1
ATP6V0B	1263	118	163	764	184	601	1095	318	499	624	94	139	1239	1414	242	363	815	156	310	174	217	62	788	894	216	303	357	527	87	249	589	27	264	378	331	169	514	541	3	298	349	1550	126	53	326	623	1301	499	660
B4GALT2	63	23	28	71	72	118	65	38	64	33	13	64	55	29	38	65	29	50	45	19	26	5	103	85	34	27	46	61	1	40	47	5	81	47	55	81	31	69	0	56	116	46	65	3	62	22	173	58	27
CCDC24	28	12	22	28	64	134	34	29	31	26	7	23	21	20	26	24	10	31	22	8	16	0	45	63	16	4	27	30	3	20	29	2	55	25	27	37	19	37	0	40	67	37	77	0	50	7	102	33	21
SLC6A9	1345	262	949	848	1424	3290	1823	1298	863	789	253	1817	923	515	1211	1689	787	902	1186	311	607	123	1815	1292	845	437	1272	1967	49	1066	869	38	2806	1893	1455	1645	753	1612	4	1600	2900	615	717	34	2156	221	4242	1277	638
AL139220.2	10	4	14	6	10	24	4	8	6	2	0	3	8	2	11	5	8	3	11	4	9	4	14	4	3	8	13	4	0	8	3	1	8	9	5	14	9	7	0	9	8	8	28	1	9	3	26	4	4
AL139220.1	0	0	0	0	0	0	0	1	0	0	0	0	0	0	0	0	0	0	0	0	0	0	0	0	0	0	0	0	0	0	0	0	0	0	0	0	0	0	0	0	0	0	0	0	0	0	0	0	0
KRT8P47	0	0	0	0	0	0	0	0	1	0	0	0	0	0	0	0	0	0	0	0	0	0	0	0	0	0	0	0	0	0	0	0	0	0	0	0	0	0	0	0	0	0	0	0	1	0	1	0	0
KLF17	0	0	0	0	0	0	0	1	0	0	0	0	0	0	0	0	0	0	0	0	0	0	0	0	0	0	0	0	0	0	0	0	3	0	0	0	0	1	0	0	0	0	0	0	0	0	0	0	0
AL035417.1	0	0	0	0	0	0	0	0	0	0	0	0	0	0	0	0	0	0	0	0	0	0	0	0	0	0	0	0	0	0	0	0	0	0	0	0	0	0	0	0	0	0	0	0	0	1	1	0	0
DMAP1	20	4	3	12	4	15	30	4	10	10	2	3	9	19	0	10	15	0	10	10	4	2	17	18	4	4	6	7	0	4	11	1	8	14	9	0	14	15	0	16	5	28	6	2	7	9	25	5	8
ERI3	8	2	1	5	2	20	12	2	8	3	1	3	5	13	2	3	4	4	5	2	1	0	9	7	2	0	3	4	1	5	3	0	7	2	6	2	4	3	0	1	7	6	1	2	3	7	16	5	4
ERI3-IT1	0	0	0	0	0	0	0	0	0	0	0	0	0	0	0	0	0	0	0	0	0	0	0	0	0	0	0	0	0	0	0	0	1	0	0	0	1	1	0	0	0	0	0	0	0	0	0	0	0
RNF220	31	8	11	25	12	25	35	7	27	25	3	5	47	35	10	5	16	11	14	2	9	0	26	24	9	5	65	13	0	24	12	1	9	7	13	6	7	11	0	9	10	43	15	1	8	19	40	11	29
TMEM53	8	3	2	6	8	11	10	2	12	17	3	3	15	13	3	2	5	2	2	0	1	0	9	10	7	3	17	6	0	7	0	0	4	3	5	2	1	8	0	3	3	14	8	0	3	12	20	4	8
C1orf228	4	1	0	0	0	0	3	2	0	5	0	0	3	8	0	3	1	0	1	0	0	0	1	3	0	0	1	0	0	0	0	0	0	2	1	0	0	2	0	0	2	5	1	0	0	1	1	1	0
RNU5F-1	1	0	0	0	2	0	4	0	0	2	0	0	1	5	1	5	0	0	1	0	0	0	3	0	0	1	0	1	0	0	0	0	0	0	2	0	0	0	0	0	0	4	0	0	0	0	0	1	0
RNU5D-1	2	0	0	0	0	1	0	0	0	0	0	0	1	8	0	1	1	0	0	0	2	0	2	2	0	0	0	0	0	0	0	0	0	0	0	0	1	0	0	0	0	1	0	1	0	0	0	0	0
KIF2C	67	10	40	13	20	71	57	91	26	106	105	124	84	10	56	93	44	113	118	1	32	2	180	40	45	4	307	56	1	120	149	0	19	37	85	113	41	53	0	100	60	10	45	0	30	12	118	63	84
AL592166.1	90	13	68	31	59	231	139	99	110	67	78	130	148	68	104	114	144	144	167	27	46	4	130	97	107	28	218	198	7	107	125	9	149	190	92	87	163	112	0	123	128	42	30	5	182	32	323	195	53
RPS8	1807	610	1843	620	1085	3169	1822	1316	1512	1202	1218	2277	2209	1193	1904	2290	2900	2468	2891	481	1264	176	2560	1876	1923	457	3860	3214	107	1732	2480	95	1995	2686	2518	1988	2862	2448	5	2339	2792	745	713	71	3223	367	6391	3620	1139
SNORD46	3	4	5	2	2	2	4	1	2	3	4	0	4	5	0	18	5	9	9	1	1	3	3	2	4	0	7	1	2	3	1	0	1	4	1	0	0	5	0	4	3	4	5	1	3	0	5	1	1
SNORD38A	0	0	0	0	0	0	0	0	0	0	0	0	0	0	0	0	0	0	0	0	0	0	0	0	0	0	0	0	0	0	0	0	0	0	0	0	1	0	0	0	0	0	0	0	0	0	0	1	0
RPS15AP11	0	0	0	0	1	1	0	0	0	0	0	0	0	0	0	0	0	0	1	0	0	0	0	0	0	0	0	1	0	0	0	0	0	0	0	0	0	0	0	0	0	0	2	0	0	0	0	0	0
BEST4	1	0	0	0	1	2	1	0	0	3	0	0	0	2	2	2	1	2	0	0	1	0	0	1	2	7	2	0	0	1	0	0	0	0	2	1	1	1	0	2	0	3	1	0	3	0	5	0	0
PLK3	6880	932	4965	2880	8085	7830	7686	3749	3283	5054	7612	4946	6378	2698	4975	4752	6503	6833	5536	1148	3748	343	11319	6547	3716	1841	10574	5230	483	22880	6931	254	5449	5651	5809	5944	4372	5215	15	10925	6271	4964	4817	216	4376	1727	17414	4344	5629
TCTEX1D4	299	35	191	162	541	460	329	233	181	294	519	356	287	137	334	247	266	263	299	50	157	11	418	382	209	113	336	170	25	571	257	11	124	202	161	245	136	208	1	314	166	325	457	10	110	113	609	175	198
BTBD19	647	64	277	425	880	1349	835	311	387	383	352	310	764	433	355	423	637	609	842	100	304	30	1251	836	425	300	448	465	51	680	764	27	174	514	497	518	441	356	0	621	183	1134	1782	33	268	319	1277	587	502
PTCH2	18	8	14	9	22	160	13	20	22	6	18	21	18	15	10	10	28	55	54	1	15	1	113	74	20	5	25	11	3	18	13	0	13	23	27	28	9	23	0	39	6	15	1096	0	9	79	104	22	14
AL136380.1	0	0	1	0	0	9	1	0	2	0	0	1	0	0	0	0	0	1	4	0	1	0	6	1	0	0	0	0	0	0	1	0	0	0	0	0	0	0	0	2	1	2	20	0	0	0	0	1	0
EIF2B3	3	2	0	0	4	9	10	1	4	6	3	4	5	7	1	6	1	8	2	0	3	0	17	15	1	1	6	3	0	3	4	0	4	3	5	2	3	5	0	3	1	5	65	1	3	5	10	3	0
RNA5SP47	0	0	0	0	0	0	0	0	0	0	0	0	0	0	0	0	0	0	0	0	0	0	0	0	0	0	0	0	0	0	0	0	0	0	0	0	0	0	0	0	0	0	0	0	0	0	0	0	0
CCNB1IP1P1	0	0	0	0	0	0	1	0	0	0	0	0	0	0	0	0	0	0	0	0	0	0	0	0	0	0	0	0	0	0	0	0	0	0	0	0	0	0	0	0	0	0	1	0	0	1	1	0	0
MRPS17P1	0	0	0	0	0	0	0	0	0	0	0	0	0	0	0	0	0	0	0	0	0	0	0	0	0	0	0	0	0	0	0	0	0	0	0	0	0	0	0	0	0	0	2	0	0	0	0	0	0
HECTD3	34	17	25	26	48	54	57	24	44	26	28	26	49	30	16	24	25	28	30	6	21	1	89	52	15	25	69	29	4	38	21	7	56	42	36	28	35	28	0	65	19	53	28	10	41	41	142	33	33
UROD	28	5	0	5	3	16	24	4	10	4	2	2	10	34	4	5	9	2	6	0	8	0	10	9	2	1	11	7	1	4	13	0	5	6	6	4	3	10	1	5	8	12	6	3	3	19	23	5	8
ZSWIM5	4	6	2	4	11	11	7	2	9	2	14	4	2	2	3	8	3	10	11	0	3	0	7	5	3	2	17	4	0	30	24	0	15	6	0	2	4	10	0	10	3	2	7	0	24	6	74	4	7
LINC01144	4	1	0	0	2	2	0	1	1	0	0	0	0	3	0	0	0	2	2	0	2	0	1	0	0	0	4	1	0	0	0	0	0	0	0	1	0	0	0	2	0	0	2	0	1	1	2	0	1
HPDL	1	0	0	1	3	2	1	0	2	0	1	2	0	2	0	0	4	0	6	1	0	0	0	0	0	0	9	0	0	0	0	0	1	2	1	0	1	1	0	3	0	0	0	0	0	0	2	1	2
MUTYH	21	2	4	0	10	37	16	3	19	11	6	8	5	23	8	3	11	15	20	7	5	1	11	10	8	7	23	13	1	21	10	1	11	5	3	7	17	17	0	27	17	12	12	5	10	6	46	18	9
TOE1	17	6	7	13	13	28	14	6	23	11	21	9	9	9	8	4	14	26	31	2	7	0	21	12	17	5	43	10	2	17	8	1	9	9	5	13	23	19	0	44	21	11	7	1	8	11	46	14	17
TESK2	128	29	61	59	58	86	148	39	84	56	88	51	160	101	46	52	102	64	94	33	28	8	123	132	22	43	148	80	14	103	84	19	40	59	39	60	61	93	0	117	89	161	47	20	51	56	214	60	102
AL451136.1	1	2	1	0	1	3	1	0	4	0	2	1	2	0	0	0	3	0	0	1	0	0	8	2	3	2	1	0	0	1	8	1	0	0	0	1	3	0	0	6	0	5	0	0	0	1	5	3	3
CCDC163	0	1	0	0	0	4	1	1	0	2	0	0	1	0	0	0	0	0	1	0	0	0	0	0	0	0	0	0	0	0	0	0	0	0	0	0	0	0	0	0	1	1	9	1	0	1	2	1	1
MMACHC	198	29	90	168	143	236	70	76	111	44	121	55	167	116	83	38	167	138	186	132	92	11	270	420	94	120	371	64	24	170	37	33	21	58	79	40	83	106	0	109	105	98	96	34	70	112	271	91	108
PRDX1	417	53	176	256	292	614	166	221	260	85	249	130	347	269	194	95	339	300	419	291	186	41	558	867	227	239	845	134	47	354	86	67	69	187	180	94	180	229	2	276	214	213	178	67	168	232	577	238	228
AKR1A1	59	12	8	41	59	39	53	9	60	21	34	7	75	89	14	27	23	18	26	15	13	4	90	97	17	15	91	14	8	46	24	4	17	10	34	12	17	50	0	26	32	59	35	11	17	51	90	21	24
AL355480.3	0	0	0	0	0	0	0	0	0	0	1	0	1	0	0	0	0	0	2	0	0	0	0	0	0	0	0	0	0	0	0	0	0	0	0	0	0	0	0	0	1	0	0	0	0	0	0	0	0
AL355480.1	0	0	0	0	0	1	0	0	0	0	0	0	0	0	0	0	0	0	0	0	0	0	0	0	0	0	0	0	0	0	0	0	0	0	0	0	0	0	0	0	0	0	0	0	0	0	0	0	0
NASP	108	27	41	61	191	202	158	59	93	55	48	52	165	155	64	82	74	111	202	30	33	13	224	229	61	52	114	69	7	165	166	2	31	165	36	93	127	79	1	159	70	241	59	9	128	79	253	141	68
AL355480.2	0	0	0	0	0	1	0	0	1	0	0	0	2	0	0	0	2	0	1	0	1	0	1	3	0	1	0	0	0	0	0	0	1	2	0	0	1	1	0	0	0	0	1	0	0	0	0	1	1
AL355480.4	0	0	0	0	0	1	0	0	0	0	0	0	0	0	0	0	0	1	0	0	0	0	2	0	0	0	1	0	0	1	1	0	0	1	0	0	0	0	0	0	0	1	0	0	0	0	0	3	0
CCDC17	25	5	5	18	10	24	38	7	17	19	4	6	33	43	4	19	18	12	18	1	8	2	28	27	3	8	9	8	2	7	14	0	6	20	13	1	10	17	0	13	11	116	10	3	15	31	50	19	12
GPBP1L1	3674	1301	2752	2108	3920	5551	2993	2084	2464	2133	3471	3160	4726	1781	2187	2617	3289	4386	4596	700	2151	316	6979	6170	1850	994	7044	4144	137	4913	3324	161	2957	3038	2959	2704	3510	3187	4	4702	3025	2015	1467	128	3574	1089	10105	4154	2044
RPS15AP10	9	6	5	5	18	35	7	13	6	3	10	6	14	10	7	21	3	23	31	4	7	1	16	22	13	6	14	23	0	19	13	1	3	22	5	23	57	12	0	35	15	13	6	2	19	14	42	22	13
AL604028.2	14	8	25	9	51	72	22	34	20	26	21	14	35	40	11	38	23	71	77	5	8	1	71	47	16	14	56	43	1	49	40	0	11	66	18	32	121	21	0	72	23	46	10	3	54	11	91	55	21
TMEM69	73	26	63	19	42	93	61	52	47	39	45	67	66	47	55	79	65	52	63	15	38	6	90	74	33	42	114	63	5	65	86	11	47	77	51	64	95	78	0	106	38	50	44	3	65	17	197	78	52
IPP	91	56	153	53	62	217	55	81	71	101	56	86	77	59	92	54	133	115	220	56	69	15	175	111	66	60	423	153	10	77	132	13	57	89	90	90	172	143	1	117	40	83	45	11	93	37	298	155	78
AL604028.1	10	1	11	2	5	23	2	4	4	16	7	8	5	2	5	6	10	11	26	1	9	4	14	6	4	4	42	9	0	5	15	2	11	5	6	8	12	15	0	9	3	4	2	0	6	4	20	11	12
MAST2	31	12	13	10	6	23	40	4	31	15	12	9	33	28	12	13	19	9	6	3	8	1	31	23	8	11	12	16	1	18	8	1	29	9	13	6	23	8	0	14	10	31	12	2	15	15	45	15	8
TMA16P2	0	0	0	0	0	0	0	0	0	0	0	0	0	2	0	1	0	1	0	0	0	0	2	0	0	0	0	0	0	0	0	0	1	0	0	0	0	0	0	0	0	0	0	2	1	0	1	1	0
PIK3R3	2	3	0	3	0	18	11	1	4	1	0	3	5	5	0	5	0	0	2	0	0	0	7	0	2	0	7	2	0	2	2	1	3	2	0	4	2	3	0	1	2	5	13	0	2	6	11	0	2
AL358075.1	0	0	0	0	0	0	0	0	0	0	0	0	0	0	0	0	0	0	0	0	0	0	0	0	0	0	0	0	0	0	0	0	0	0	0	0	0	0	0	0	0	0	0	0	0	0	0	0	0
AL358075.3	0	0	0	0	0	0	0	0	0	0	0	0	0	0	0	0	0	0	0	0	0	0	0	0	0	0	0	0	0	0	0	0	0	0	0	0	0	0	0	0	0	0	0	0	0	0	0	0	0
AL358075.2	0	0	0	0	0	1	0	0	0	0	0	0	0	0	0	0	0	0	0	0	0	0	0	0	0	0	0	0	0	0	0	0	0	0	0	0	0	0	0	0	0	0	1	0	0	0	0	0	0
TSPAN1	29	37	5	4	5	28	9	6	72	23	8	14	12	40	20	9	9	23	15	0	1	1	6	10	12	1	66	19	1	12	10	0	39	2	12	5	3	63	0	8	29	43	15	3	13	39	84	17	23
POMGNT1	8	3	4	2	1	23	16	1	18	7	0	2	7	20	4	8	1	6	3	0	1	0	4	8	3	1	19	6	0	7	6	0	4	1	5	0	3	2	0	3	12	11	4	3	10	11	23	7	15
LURAP1	0	0	0	1	0	0	0	0	1	0	0	0	0	0	0	0	0	0	0	0	0	0	0	0	0	1	0	0	0	0	0	0	0	0	0	0	1	0	0	1	0	0	0	0	0	2	2	0	0
RAD54L	4	1	3	6	3	4	1	6	1	2	2	3	5	5	1	4	2	1	2	0	0	0	3	4	1	2	4	5	1	1	5	0	1	2	1	3	0	1	0	3	3	7	3	0	2	2	8	2	1
LRRC41	234	86	195	177	170	357	375	205	281	169	161	242	377	170	145	296	155	252	266	90	98	56	392	246	143	140	374	346	18	176	413	14	457	356	327	236	334	305	0	357	326	252	113	21	429	59	953	480	181
UQCRH	79	19	55	44	52	151	90	65	53	35	20	75	94	117	45	75	92	91	140	22	35	4	127	79	46	31	117	73	3	53	76	3	63	136	68	60	167	86	0	109	75	94	26	1	110	34	203	133	56
NSUN4	131	9	7	62	4	6	45	17	115	13	15	1	73	105	5	31	104	2	6	1	26	4	19	55	1	19	12	21	1	15	16	2	29	6	8	2	7	25	0	4	8	171	23	1	11	36	60	14	66
AL122001.1	4	0	0	0	0	0	1	0	1	0	0	0	0	0	0	0	0	0	0	0	0	0	0	0	0	1	0	0	0	0	0	0	0	0	0	0	0	0	0	0	0	2	0	0	0	0	0	0	0
FAAH	12	2	1	9	0	1	7	1	14	6	0	0	13	7	0	4	8	0	0	0	2	0	1	7	0	3	1	0	1	1	2	0	2	0	1	0	0	2	0	1	1	19	2	1	0	2	2	0	11
FAAHP1	0	0	0	1	0	0	0	0	0	0	0	0	0	1	0	0	2	0	0	0	0	0	0	1	0	0	0	0	0	0	0	0	0	0	0	0	0	0	0	0	0	5	2	0	0	0	0	0	2
LINC01398	1	0	0	0	0	0	0	0	0	0	0	0	0	0	0	0	0	0	1	0	0	0	0	0	0	0	0	0	0	0	0	0	0	0	0	0	0	0	0	0	0	0	0	0	0	0	0	0	0
DMBX1	0	0	0	0	1	0	0	0	0	0	0	0	1	1	0	1	0	0	0	0	0	0	1	5	0	0	0	0	0	0	0	0	0	1	0	0	0	0	0	0	0	1	0	0	0	0	3	0	0
AL136373.1	1	0	0	0	0	0	0	0	0	0	0	0	0	0	0	0	0	0	0	0	0	0	0	0	0	0	0	0	0	0	0	0	0	0	0	0	0	0	0	0	0	0	0	0	0	0	0	0	0
MKNK1-AS1	174	11	4	98	11	4	144	15	77	78	0	1	208	256	18	11	82	4	9	9	33	0	79	82	20	27	12	52	10	44	71	1	6	41	20	2	18	53	0	15	51	362	6	6	9	198	212	36	158
KNCN	1	0	0	0	0	0	2	0	0	0	0	0	0	0	0	2	0	0	0	0	0	0	0	1	0	0	0	0	0	0	0	0	0	0	0	0	0	0	0	0	0	0	1	0	0	1	1	0	0
MKNK1	1312	66	49	708	46	69	1084	165	502	525	9	21	1317	1798	125	112	609	17	66	56	176	11	550	537	87	194	86	368	38	219	399	13	33	243	186	7	117	392	3	67	352	2287	86	55	51	1368	1460	223	921
MOB3C	450	34	23	197	14	23	461	43	121	145	9	9	620	414	109	38	201	7	29	28	56	3	205	170	32	41	38	88	11	74	154	1	8	83	59	4	50	129	0	21	132	650	44	7	20	214	245	40	309
ATPAF1	36	3	18	12	8	46	52	6	12	12	3	6	28	38	5	9	20	1	5	11	8	0	21	22	7	15	18	8	2	10	19	5	11	17	13	7	13	14	1	9	7	34	3	2	11	22	35	10	20
NENFP1	1	0	0	1	0	0	0	0	0	0	0	0	0	2	1	0	0	0	0	0	0	0	0	0	0	0	0	0	0	1	0	0	0	0	0	0	0	0	0	0	0	0	0	0	0	0	0	0	0
TEX38	3	0	0	0	0	2	3	0	1	0	0	0	3	2	0	0	0	0	0	0	0	0	4	1	1	0	0	0	0	1	0	0	6	0	0	1	0	0	0	0	0	4	2	0	1	1	2	0	0
EFCAB14-AS1	29	5	27	11	54	35	21	4	8	8	15	14	22	18	12	31	15	30	31	11	13	1	17	28	3	12	12	8	1	39	13	1	9	22	10	13	16	21	0	36	4	28	4	1	11	8	30	5	17
EFCAB14	747	114	772	508	1177	893	1139	174	304	472	589	446	806	554	239	815	731	814	618	256	430	40	774	841	177	404	383	235	91	1038	322	62	558	408	629	468	259	554	1	1171	301	844	135	114	346	395	1602	292	454
CYP4B1	22	15	63	0	3	20	24	14	41	25	2	22	8	8	72	56	17	32	53	0	8	2	12	11	33	2	82	15	0	20	15	0	13	22	27	37	47	82	0	20	17	9	11	1	53	6	89	24	30
CYP4Z2P	0	0	0	0	0	0	1	0	0	0	0	0	0	0	0	0	0	0	0	0	0	0	0	0	0	0	0	1	0	0	0	0	0	0	0	0	0	1	0	0	0	1	0	0	1	0	1	0	1
AL731892.1	0	0	0	0	0	0	0	0	0	0	0	0	0	0	0	0	0	0	0	0	0	0	0	0	0	0	0	0	0	1	0	0	0	0	0	0	0	0	0	0	0	0	0	0	0	0	0	0	0
CYP4A11	0	0	0	0	0	0	2	0	0	0	0	0	0	0	0	0	1	0	0	0	0	0	0	0	0	0	0	0	0	0	0	0	1	0	0	0	0	0	0	0	0	0	0	0	0	0	0	0	0
CYP4A43P	0	0	0	0	0	0	0	0	0	0	0	0	0	0	0	0	0	0	0	0	0	0	1	0	0	0	0	0	0	0	0	0	0	0	0	0	0	0	0	0	0	0	0	0	0	0	0	0	0
CYP4A44P	0	0	0	0	0	0	0	0	0	0	0	0	0	0	0	0	0	0	0	0	0	0	0	0	0	0	0	0	0	0	0	0	0	0	0	0	0	0	0	0	0	0	0	0	0	0	0	0	0
CYP4X1	3	1	2	8	7	3	3	1	1	0	4	0	3	0	0	0	0	0	3	1	1	1	23	23	0	0	1	0	0	0	0	0	1	2	1	0	1	7	0	2	3	1	0	0	0	3	4	0	0
CYP4Z1	0	0	1	1	1	1	0	0	0	0	2	0	5	0	0	0	0	1	5	0	0	0	5	18	2	1	2	0	1	0	2	0	1	2	0	2	1	2	0	4	0	0	2	0	2	1	4	0	1
AL450996.1	0	0	0	0	0	0	0	0	0	0	0	0	0	0	0	0	0	0	0	0	0	0	0	1	0	0	0	0	0	0	1	0	1	0	0	0	0	0	0	0	0	0	0	0	0	0	0	0	0
CYP4A22-AS1	1	1	0	0	12	0	0	0	0	0	12	2	9	0	0	0	7	1	10	0	0	0	18	17	0	4	6	0	0	3	1	0	1	0	1	1	1	1	0	3	0	0	4	0	0	2	8	0	7
CYP4A22	1	1	0	5	9	1	3	0	0	3	11	4	10	0	0	0	2	4	17	0	0	0	27	43	0	5	7	1	1	4	1	0	2	0	3	2	3	5	0	3	0	0	16	0	1	6	13	0	3
MTND1P34	0	0	0	1	1	0	0	0	1	0	2	1	1	0	0	0	0	2	1	0	0	0	1	1	0	0	5	0	0	0	1	0	0	0	0	0	0	0	0	3	0	0	2	0	0	0	0	0	0
LINC00853	1	0	0	2	7	0	0	0	1	3	8	2	10	0	0	0	2	1	4	0	1	0	18	21	0	0	18	0	1	5	2	0	5	1	0	0	0	3	0	9	0	0	1	0	0	1	7	0	4
PDZK1IP1	1320	507	1619	1839	3309	2227	1560	1065	1358	1313	2133	1453	3071	514	670	846	2539	2060	3496	355	644	193	7254	6266	845	1563	4309	1133	113	3700	1598	191	1667	1308	2280	1084	1721	2007	11	2825	846	687	1042	85	1495	643	5353	1038	1853
TAL1	5	4	11	50	26	11	3	2	6	6	26	5	16	1	1	1	10	4	40	0	0	0	55	47	14	1	56	0	4	16	4	1	6	3	13	1	11	9	0	21	2	1	8	0	2	3	34	4	24
AL135960.1	0	1	3	1	3	3	0	0	0	0	2	1	1	0	0	0	1	0	3	0	0	0	4	12	6	0	1	0	0	0	1	1	0	0	1	1	2	1	0	5	2	1	1	0	0	0	4	0	2
STIL	16	5	8	13	19	14	24	5	10	8	10	17	42	19	13	8	13	8	28	2	10	1	69	53	7	9	21	8	4	23	13	0	11	14	8	10	20	13	0	27	8	11	19	0	9	19	38	10	13
CMPK1	1061	383	1232	646	1756	1541	1095	934	538	1002	1398	2106	1641	422	1051	1336	1158	1541	2060	295	729	107	3715	2608	834	546	2825	1312	79	2015	2013	70	916	1540	1077	1985	1482	1387	1	2659	850	529	535	42	1205	278	3660	1360	828
LINC01389	0	0	0	1	4	1	0	0	0	0	0	0	0	0	0	0	1	0	0	0	0	0	2	0	0	0	4	0	0	1	0	0	0	0	0	1	0	0	0	2	0	0	0	0	0	0	1	0	0
FOXE3	0	0	0	0	0	0	0	0	0	0	0	0	1	0	0	0	0	0	0	0	0	0	0	0	1	0	0	0	0	0	0	0	0	0	0	0	0	0	0	0	0	0	0	0	0	0	0	0	0
FOXD2-AS1	3	0	0	2	0	0	0	0	0	0	0	1	1	1	0	0	0	0	0	0	1	0	2	2	0	0	0	0	0	1	1	0	0	0	0	0	0	2	0	2	0	0	0	0	0	2	2	1	0
FOXD2	2	1	1	1	0	1	2	0	1	0	0	2	0	3	0	0	1	0	0	0	0	0	1	6	0	2	2	2	0	0	0	0	0	1	1	0	0	1	0	0	0	1	1	0	0	4	5	0	0
TRABD2B	1	0	0	0	0	3	1	0	0	0	0	0	0	0	0	0	0	0	0	0	0	0	0	0	0	0	0	0	0	0	0	0	0	0	0	0	0	0	0	0	0	0	0	0	0	0	0	0	0
AC096541.1	0	0	0	0	1	0	0	0	2	0	0	0	0	0	0	0	0	0	0	0	0	0	0	0	0	0	0	0	0	0	0	0	0	0	0	0	0	0	0	0	0	0	0	0	0	0	0	0	0
SKINT1L	0	0	0	1	0	0	0	0	0	0	0	0	0	0	0	0	0	0	0	0	0	0	0	0	0	0	0	0	0	0	0	0	0	0	0	0	0	0	0	0	0	0	1	0	0	0	0	0	0
AL356289.3	0	0	0	0	0	0	0	0	0	0	0	0	0	0	0	0	0	0	0	0	0	0	1	0	0	0	0	0	0	0	0	0	0	0	0	0	0	0	0	0	0	0	0	0	0	0	0	0	0
AL109659.1	0	0	0	0	0	0	0	0	0	0	0	0	0	0	0	0	0	0	0	0	0	0	0	0	0	0	0	0	0	0	0	0	0	0	0	0	0	0	0	0	0	0	0	0	0	0	0	0	0
SLC5A9	8	0	1	7	1	2	7	0	4	3	0	0	6	13	2	1	2	0	1	0	1	0	5	6	0	2	1	1	1	1	4	0	3	4	0	0	1	3	0	0	1	6	1	1	3	0	4	1	6
AL109659.2	0	0	0	2	0	0	0	0	0	2	0	0	0	1	1	0	0	0	0	0	0	0	3	0	0	2	0	0	1	0	0	0	2	0	0	0	0	1	0	0	0	1	0	0	1	0	1	0	0
AL109659.3	0	0	0	0	0	0	0	0	0	2	0	0	0	0	0	0	0	0	0	0	0	0	0	0	0	0	0	0	0	0	0	0	0	0	0	0	0	0	0	0	0	1	0	0	0	0	0	0	0
SPATA6	23	3	1	5	1	11	8	4	10	6	1	4	22	47	4	8	14	5	6	0	2	1	10	7	1	5	10	5	1	4	20	0	8	4	6	1	9	7	0	6	7	29	8	1	15	15	34	2	14
PPP1R8P1	0	0	0	0	0	0	1	0	1	0	0	0	0	3	0	0	0	0	0	0	0	0	0	0	0	1	0	0	0	0	0	0	0	0	0	0	0	0	0	0	0	2	0	0	0	0	0	0	0
RNU6-723P	0	0	0	0	0	0	0	0	0	0	0	0	0	0	0	0	0	0	0	0	0	0	0	0	0	0	0	0	0	0	0	0	0	0	0	0	0	0	0	0	0	1	0	0	0	0	0	0	0
AL356968.2	1	0	2	0	0	3	2	2	3	2	1	6	2	2	4	1	0	0	2	0	2	1	3	1	2	0	1	0	0	1	2	0	2	1	1	0	2	2	0	1	1	0	1	0	1	1	4	1	1
RNU4-61P	0	0	0	0	0	0	0	0	0	0	0	0	0	0	0	0	0	0	0	0	0	0	0	0	0	0	0	0	0	0	0	0	0	0	0	0	0	0	0	0	0	0	0	0	0	0	0	0	0
AGBL4	0	0	0	1	0	1	1	0	0	0	0	0	0	0	0	0	0	0	0	0	0	0	0	0	0	1	0	0	0	0	0	0	0	0	0	0	0	0	0	0	0	0	1	0	0	0	0	0	0
BEND5	1	0	0	0	0	0	1	0	0	0	0	0	0	1	0	0	0	0	0	0	0	0	0	0	0	0	0	0	0	0	0	0	0	0	2	0	0	0	0	0	0	0	0	0	1	1	2	0	0
AGBL4-IT1	0	0	0	0	0	0	0	0	0	0	0	0	0	0	0	0	0	0	0	0	0	0	0	0	0	0	0	0	0	0	0	0	0	0	0	0	0	0	0	0	0	0	0	0	0	1	1	0	0
ZNF859P	0	0	0	0	0	0	0	0	0	0	0	0	0	0	0	0	0	0	0	0	0	0	0	0	0	0	0	0	0	0	0	0	0	0	0	0	0	0	0	0	0	0	0	0	0	0	0	0	0
AL645730.1	0	0	0	0	0	0	0	0	0	0	0	0	0	0	0	0	0	0	0	0	0	0	0	0	0	0	0	0	0	0	0	0	0	0	0	0	0	0	0	0	0	0	0	0	0	0	0	0	0
ELAVL4	0	0	0	0	0	0	0	0	1	0	0	0	1	1	0	0	0	0	0	0	0	0	0	0	0	0	0	0	0	1	3	0	0	0	0	0	0	1	0	0	0	0	0	0	0	1	1	1	0
AL583843.1	0	0	0	0	0	0	0	0	0	0	0	0	0	0	0	0	0	0	0	0	0	0	0	0	0	0	0	0	0	0	0	0	0	0	0	0	0	0	0	0	0	0	0	0	0	0	0	0	0
AL596275.2	0	0	0	0	0	0	0	0	0	0	0	0	0	0	0	0	0	0	0	0	0	0	0	0	0	0	0	0	0	0	0	0	1	0	0	0	0	0	0	0	0	0	0	0	0	0	0	0	0
DMRTA2	0	0	0	0	0	0	0	0	0	0	0	0	0	0	0	0	0	0	0	0	0	0	0	0	0	0	0	1	0	0	0	0	0	0	0	0	0	0	0	0	0	0	0	0	0	0	0	0	0
FAF1	63	17	57	20	53	106	94	62	62	57	35	87	72	68	58	90	61	84	86	9	21	5	125	63	52	31	81	95	4	68	84	5	67	116	73	85	104	58	1	115	61	51	37	10	105	35	235	126	50
AL049637.1	0	0	0	0	0	0	3	0	1	1	0	0	0	3	0	0	0	1	0	0	0	0	0	0	0	1	1	0	1	2	1	0	0	1	0	1	1	0	0	1	0	0	0	0	0	1	1	0	1
RNU6-1026P	0	0	0	0	0	0	0	0	0	0	0	0	0	0	0	0	0	0	0	0	0	0	0	0	0	0	0	0	0	0	0	0	0	0	0	0	0	0	0	0	0	0	0	0	0	0	0	0	0
PHBP12	4	1	1	0	2	3	2	0	1	3	0	3	2	1	1	0	0	1	2	0	2	0	0	2	3	4	1	3	0	1	0	1	2	2	0	0	2	1	0	1	3	2	0	0	3	2	6	2	0
MRPS6P2	0	0	0	0	0	3	0	0	0	0	0	0	0	0	0	0	0	0	0	0	0	0	0	0	0	0	1	0	0	0	0	0	0	0	0	1	0	0	0	0	0	0	0	0	0	1	1	0	0
CDKN2C	33	6	39	11	16	64	78	51	18	36	5	50	54	36	30	82	40	68	47	16	9	5	36	41	21	16	36	72	3	44	57	2	119	125	36	67	46	52	0	77	51	28	11	2	211	14	288	71	17
CFL1P2	0	0	0	0	0	0	0	0	0	0	0	0	0	0	0	0	0	0	0	0	0	0	0	0	0	0	0	0	0	0	0	0	0	0	0	0	0	0	0	0	0	0	0	0	0	0	0	0	0
LINC01562	0	0	2	0	2	2	1	0	0	0	0	1	1	0	1	0	0	1	0	0	2	1	1	1	1	0	0	2	0	2	1	0	0	0	0	2	0	1	0	3	0	1	1	0	1	1	3	1	0
RNF11	4165	1331	5281	2374	5541	8612	6845	2949	2960	3054	3444	5706	5751	2021	5222	5491	5874	5472	6627	1151	4174	529	9982	6513	3651	1235	6435	6715	204	8725	4770	230	8048	4608	4025	5619	5318	5624	24	6018	6448	2593	1529	187	5411	1055	16514	4512	2404
AL162430.1	39	11	41	15	50	144	68	40	35	45	35	31	66	32	49	65	64	55	33	11	30	3	103	63	100	12	47	69	1	77	51	1	67	78	33	63	64	53	0	71	47	42	11	2	86	12	179	73	27
AL162430.2	9	0	12	4	18	33	13	8	8	17	15	12	15	7	8	16	16	12	37	4	8	1	34	14	21	5	17	24	3	24	17	1	5	18	13	8	17	9	0	27	13	10	5	0	19	3	43	24	5
TTC39A	42	12	31	28	104	76	96	28	33	30	32	51	76	22	36	115	42	64	61	21	26	7	177	86	38	33	65	55	7	80	59	5	74	88	31	87	37	36	0	79	83	63	37	4	80	28	179	31	18
TTC39A-AS1	1	0	1	0	2	4	2	0	0	1	1	2	0	0	0	3	1	1	0	0	1	0	0	2	0	0	0	0	0	1	1	0	0	1	0	1	2	0	0	0	0	2	0	0	2	0	2	0	0
EPS15	1532	214	1143	610	1684	1983	1330	1106	707	913	917	1851	1349	830	1402	1360	1215	1642	2015	321	747	123	2161	1679	830	299	2493	1042	61	2062	1076	39	720	1893	937	1185	2131	1120	2	1968	1219	936	562	49	1353	437	3601	1411	665
AL671986.1	13	4	7	11	14	9	13	4	5	3	6	10	16	9	19	8	4	14	12	4	3	0	7	11	6	6	18	13	1	12	5	0	5	18	8	9	17	5	0	16	10	21	4	1	17	4	28	9	7
RNU6-877P	0	0	0	0	1	0	1	1	1	0	0	1	0	0	0	0	0	0	1	0	0	0	0	0	1	0	0	0	0	1	0	0	0	1	1	0	0	0	0	0	0	2	0	0	0	1	1	0	0
AC104170.2	1	0	2	0	2	5	1	1	0	2	1	2	2	2	4	1	1	4	9	0	1	1	2	3	1	2	1	1	1	1	3	0	0	1	2	2	2	2	0	0	0	1	0	0	0	2	5	3	3
AC104170.1	2	1	7	2	8	17	2	5	7	1	0	8	0	1	5	15	7	12	23	4	2	1	11	9	3	0	10	7	0	2	6	0	2	10	4	3	13	4	0	3	6	3	6	0	12	1	16	13	2
RNU6-1281P	1	0	0	0	0	0	0	1	0	0	0	0	0	0	0	0	0	1	0	0	0	0	0	0	0	0	1	0	0	0	0	0	0	2	0	0	1	0	0	0	0	0	0	0	0	0	0	0	0
CALR4P	5	1	1	3	9	10	2	5	1	3	2	13	13	2	6	12	3	6	6	0	0	1	7	1	3	0	6	1	0	4	5	0	6	6	3	10	14	3	0	7	2	0	2	0	5	0	10	5	4
OSBPL9	894	186	691	297	667	1821	739	581	483	447	444	751	695	678	709	600	712	1100	1499	269	386	107	919	751	494	299	1428	790	38	778	721	34	438	1167	586	743	1705	859	3	928	759	685	400	33	870	389	2067	1159	445
GAPDHP51	8	2	5	3	0	36	9	4	4	4	1	4	4	15	3	2	8	27	30	6	1	2	9	5	13	5	9	9	0	2	9	1	3	13	5	2	21	10	0	4	6	11	1	2	10	6	20	9	4
SLC25A6P3	5	0	4	11	4	27	0	3	4	2	6	5	12	10	1	0	7	7	21	3	6	0	10	3	14	5	12	9	0	0	5	0	2	22	2	6	19	4	0	7	11	11	4	0	11	4	21	14	6
SNORA26	9	1	7	2	4	17	9	1	7	2	2	4	2	13	2	16	6	9	12	2	1	1	7	5	5	3	2	7	4	2	5	0	1	8	2	3	9	3	0	7	4	17	15	1	3	2	8	11	1
NRDC	1735	186	376	872	551	667	1964	600	892	1164	174	583	1608	2961	485	1015	1110	545	686	228	312	82	1605	1501	279	520	571	858	108	606	1256	40	338	853	664	362	701	824	3	945	584	3572	281	105	754	1263	2514	1016	913
AL050343.1	41	2	5	29	9	4	55	4	27	21	1	1	38	84	4	22	23	12	9	7	4	2	22	28	6	11	7	27	2	10	23	1	5	11	7	11	6	21	0	4	12	117	6	3	7	33	46	15	26
AL050343.2	3	0	0	5	0	1	11	3	6	2	0	1	6	14	1	8	1	1	2	1	1	0	5	3	3	3	0	2	1	2	5	0	1	2	0	0	2	2	0	0	3	25	0	0	0	6	6	3	5
MIR761	1	0	0	0	0	0	0	0	0	0	0	0	0	1	0	0	0	0	0	0	0	0	0	0	0	0	0	0	0	0	0	0	0	0	0	0	0	0	0	0	0	1	0	0	0	0	0	0	0
TSEN15P2	5	1	0	6	0	0	7	0	4	5	0	0	1	8	3	0	2	0	0	0	0	0	6	8	1	3	0	0	0	0	4	0	0	1	0	0	0	2	0	0	1	35	1	2	0	13	13	1	3
RAB3B	0	0	0	1	0	23	3	1	53	2	0	1	9	0	0	3	4	0	2	0	1	0	1	0	0	1	5	7	0	0	5	0	8	0	0	3	0	7	0	10	0	0	2	0	6	63	70	2	0
TXNDC12	286	26	14	166	21	33	196	46	98	109	20	13	218	322	24	51	160	20	28	10	28	2	86	179	15	27	37	66	4	33	91	4	8	40	40	6	18	51	0	28	53	247	24	9	18	140	172	43	111
KTI12	4	0	0	2	0	3	10	0	2	3	0	1	3	12	3	2	3	1	2	0	0	0	1	1	1	2	3	1	0	0	3	3	7	1	1	2	1	1	0	2	2	7	0	1	3	6	10	1	2
AL445685.1	3	0	0	2	0	1	4	0	0	2	0	0	0	5	1	0	0	0	0	0	0	0	1	1	0	0	0	0	0	1	3	0	3	0	0	0	0	0	0	0	1	3	0	0	3	2	5	1	2
TXNDC12-AS1	3	0	0	0	0	0	3	0	0	0	0	0	0	2	0	0	0	0	1	0	0	0	2	2	0	0	0	1	0	0	1	0	0	0	1	0	0	0	0	1	0	3	0	3	1	1	2	1	1
BTF3L4	112	24	29	44	55	98	84	33	62	62	28	29	86	96	37	60	68	65	55	16	28	5	100	88	19	29	80	65	4	55	67	0	46	71	31	45	80	48	0	98	31	91	17	6	63	82	215	93	48
ZFYVE9	16	3	3	5	3	24	11	2	3	1	13	1	6	13	2	1	10	10	10	2	2	1	10	9	0	4	3	8	3	8	4	1	2	2	10	4	8	6	0	8	7	5	5	0	5	9	30	5	4
RN7SL788P	0	0	0	0	0	1	0	0	0	0	0	0	0	0	0	0	0	0	0	0	0	0	0	0	0	0	1	0	0	0	0	0	0	0	0	0	0	0	0	0	0	0	0	0	0	0	0	0	0
AL139156.2	1	0	0	0	0	0	0	0	0	0	0	0	0	0	0	0	0	0	0	0	0	0	0	0	0	0	0	0	0	0	0	0	0	0	0	0	0	0	0	0	0	0	0	0	0	0	0	0	0
AL139156.1	0	0	0	0	0	0	0	0	0	0	0	0	0	0	0	0	0	0	0	0	0	0	0	0	0	0	0	0	0	0	0	0	0	0	0	0	0	0	0	0	0	0	0	0	0	0	0	0	0
PDCL3P6	0	0	0	0	1	0	0	0	0	0	0	0	0	0	0	0	0	0	0	0	0	0	0	0	0	0	0	0	0	0	0	0	0	0	0	0	0	1	0	0	0	0	0	0	0	0	0	0	0
AL139156.3	0	0	0	0	0	0	0	0	0	0	0	0	0	0	0	0	0	0	0	0	0	0	0	0	0	0	0	0	0	0	0	0	0	0	0	0	0	0	0	0	0	0	0	0	0	0	0	0	0
DNAJC19P7	0	0	0	0	0	0	0	0	0	0	0	0	0	0	0	0	0	0	0	0	0	0	0	0	0	0	0	0	0	0	0	0	0	0	0	0	1	0	0	0	0	0	0	0	0	0	0	0	0
ANAPC10P1	0	0	0	0	0	0	0	0	0	0	0	0	0	0	0	0	0	0	0	0	0	0	0	0	0	0	0	0	0	0	0	1	0	0	0	0	0	0	0	0	0	0	0	0	0	0	0	0	0
CC2D1B	230	83	65	114	88	107	96	45	142	91	123	55	166	179	38	48	124	84	130	30	47	15	245	212	41	50	283	117	19	102	101	5	48	49	88	32	106	112	0	135	72	203	93	14	43	153	367	125	143
AL513218.1	12	6	0	10	8	6	7	1	18	9	11	5	13	13	4	1	5	4	10	2	4	1	22	19	4	1	20	5	0	7	5	0	4	6	2	5	14	11	0	7	1	15	8	1	3	12	31	7	5
PLA2G12AP1	2	0	0	0	0	0	0	0	0	0	0	0	0	1	0	0	0	0	0	0	0	0	0	0	0	0	0	1	0	0	0	0	0	0	0	0	0	0	0	0	1	1	0	0	0	1	1	0	0
ORC1	2	0	0	0	2	0	0	0	0	0	0	0	2	4	0	1	0	0	0	0	1	0	1	1	0	1	1	0	0	1	2	0	3	0	1	0	0	0	0	0	1	2	1	0	1	2	4	0	0
PRPF38A	134	41	50	69	60	104	163	40	90	68	40	41	103	205	43	51	99	34	72	20	23	4	117	140	20	30	90	64	6	41	78	4	35	33	43	20	52	78	0	52	55	185	55	5	52	110	219	70	62
ZCCHC11	102	15	12	42	12	37	129	25	45	61	7	11	90	194	21	44	56	23	45	12	27	5	55	56	17	36	29	40	10	19	63	6	8	27	34	13	33	51	0	18	32	199	16	11	26	231	273	39	34
AL591167.1	0	0	0	0	0	0	0	0	0	0	0	0	0	0	0	0	0	0	0	0	0	0	0	0	0	0	0	0	0	0	0	0	0	0	0	0	0	0	0	0	0	0	0	0	0	1	1	0	1
EEF1GP7	1	0	0	1	0	0	0	0	0	0	0	0	1	0	0	0	0	0	0	0	0	0	0	0	0	0	0	0	0	0	0	0	0	0	0	0	0	0	0	0	0	1	0	0	0	0	0	0	0
GPX7	3	0	0	3	0	0	5	1	1	2	0	0	1	8	0	0	2	0	0	0	0	0	0	2	0	0	0	1	0	1	1	0	0	0	0	0	1	2	0	1	0	4	0	0	0	4	4	0	3
FAM159A	7	0	0	1	1	0	6	1	0	2	0	0	1	3	1	1	0	0	0	2	1	0	1	1	1	1	0	3	0	0	1	0	1	5	4	0	3	3	0	0	3	6	3	0	4	8	12	0	5
COA7	8	1	4	2	1	6	15	3	3	3	3	0	3	4	0	5	6	5	6	0	3	2	2	4	1	2	8	3	1	5	1	0	2	0	4	3	3	3	0	7	6	6	1	2	4	8	13	2	4
ZYG11B	352	162	420	297	191	1415	341	219	186	471	157	250	355	169	466	121	455	569	923	434	300	104	711	432	171	331	810	326	77	312	366	94	294	362	639	802	852	750	4	440	372	744	137	108	442	167	1184	1089	276
RNU2-30P	0	0	0	0	0	0	0	0	2	0	0	0	0	0	0	2	1	0	3	0	0	0	1	0	0	0	0	0	1	0	0	0	0	0	0	0	1	0	0	0	2	1	0	0	0	0	0	0	0
RPS13P2	2	1	1	1	0	0	0	0	0	2	0	2	0	0	0	0	0	2	2	0	0	1	0	0	1	0	3	0	0	0	0	0	0	0	2	0	2	1	0	0	0	0	1	0	1	0	1	2	0
RNU6-969P	3	0	0	1	0	2	0	0	1	0	1	1	1	0	0	0	1	2	2	4	1	0	2	1	0	0	0	3	0	0	1	0	0	1	0	1	1	0	0	0	0	2	0	0	0	0	0	1	1
ZYG11A	16	3	25	2	15	155	24	28	28	8	8	22	17	6	40	17	30	32	53	21	31	6	15	16	17	24	32	33	2	23	13	0	38	55	14	56	75	15	0	21	35	24	10	3	45	8	91	43	13
AC099677.4	1	0	1	0	2	14	3	1	0	1	0	1	3	0	4	0	1	3	5	0	2	2	1	2	0	0	2	0	0	0	2	0	4	2	0	5	5	1	0	0	2	0	0	0	1	0	3	3	2
ECHDC2	339	58	267	71	363	1368	521	426	272	216	153	537	297	135	443	415	520	771	954	208	241	85	579	509	503	198	518	543	35	392	415	22	491	1289	527	726	1173	518	3	681	549	254	107	16	1076	92	1800	961	255
AC099677.1	2	0	2	2	10	31	7	8	3	2	1	7	10	0	13	2	5	22	21	3	1	0	7	3	6	6	6	20	0	4	1	1	6	27	2	13	37	9	1	22	11	2	2	0	25	1	36	21	5
AC099677.2	0	0	0	0	0	0	0	0	0	0	0	0	0	0	0	0	0	0	0	0	0	0	0	0	0	0	0	0	0	0	0	0	0	0	0	0	0	0	0	0	0	0	0	0	0	0	0	0	2
SCP2	616	134	657	205	614	1196	566	605	357	479	469	966	467	332	735	634	436	1008	1188	161	429	49	1118	891	605	200	1520	696	34	726	458	33	425	860	490	900	1067	630	11	918	556	208	232	24	843	181	1887	739	392
MIR1273F	0	0	0	0	0	0	0	0	0	0	0	0	0	1	0	0	0	1	1	0	0	0	1	0	0	0	5	1	0	0	0	0	0	0	0	0	0	0	0	0	0	0	0	0	0	0	0	0	0
MIR5095	0	0	0	1	0	0	0	0	0	0	0	0	0	0	0	0	0	0	0	0	0	0	0	0	0	0	0	0	0	0	0	0	0	0	0	0	0	0	0	0	0	0	0	0	0	0	0	0	0
MIR1273G	0	0	0	0	0	0	0	0	0	0	0	0	0	0	0	0	0	1	1	0	0	0	0	0	0	0	1	0	0	0	0	0	0	0	0	0	1	0	0	0	0	0	0	0	0	1	1	0	0
AC099677.3	0	0	0	0	0	0	0	0	0	0	0	0	0	1	0	0	0	0	0	0	0	0	1	0	1	0	3	0	0	0	0	0	0	1	0	0	0	2	0	1	1	0	0	0	0	1	2	0	0
AL445183.3	3	2	10	0	3	4	6	3	3	0	0	4	5	3	10	3	7	5	5	0	1	1	2	4	7	0	5	8	0	3	2	0	3	3	1	5	10	2	0	13	8	2	3	0	6	0	14	6	1
TUBBP10	0	0	0	0	1	0	0	0	0	0	0	0	0	0	1	0	0	0	0	0	0	0	0	0	0	0	0	0	0	0	0	0	0	0	0	0	0	0	0	1	0	0	0	0	0	0	0	0	0
PODN	0	0	0	0	0	5	10	0	0	0	0	0	0	0	0	0	0	0	0	0	0	0	0	0	0	0	0	0	0	0	0	0	0	0	0	0	0	0	0	0	0	0	0	0	1	0	1	0	0
AL445183.1	0	0	0	0	0	1	1	0	0	0	0	0	0	0	0	0	0	0	0	0	0	0	0	0	0	0	0	0	0	0	0	0	0	0	0	0	0	0	0	0	0	0	0	0	0	0	0	0	0
SLC1A7	0	0	0	0	0	3	0	0	0	0	0	0	0	0	0	0	0	0	0	0	0	0	0	1	0	0	0	0	0	0	0	0	0	0	0	0	0	0	0	0	0	0	0	0	0	0	0	0	0
AL606760.4	0	0	0	0	0	0	0	0	0	0	0	0	0	0	0	0	0	0	0	0	0	0	0	0	0	0	0	0	0	0	0	0	0	0	0	0	0	0	0	0	0	0	0	0	0	0	0	0	0
CPT2	29	1	17	9	12	33	29	7	12	11	0	6	32	27	6	4	13	7	14	31	2	8	28	9	5	23	31	7	5	5	17	10	6	8	7	6	11	30	0	7	7	43	4	8	10	29	47	16	14
AL606760.2	14	0	8	4	7	17	11	4	6	3	0	2	8	12	5	2	1	4	7	15	0	5	16	4	0	10	18	4	2	2	7	5	4	2	5	4	8	18	0	5	4	18	4	2	5	8	16	7	7
C1orf123	20	3	4	3	2	14	20	2	15	7	0	8	18	23	10	3	15	3	9	2	0	0	15	21	4	2	8	8	0	7	7	1	2	12	11	10	11	2	0	10	5	17	2	1	12	11	31	15	8
AL606760.3	1	0	0	1	0	0	1	0	0	0	0	0	1	2	0	0	0	0	0	0	0	0	0	3	0	0	0	2	0	0	0	0	0	0	0	0	0	0	0	0	0	0	0	0	0	2	2	0	0
MAGOH	76	4	2	52	3	7	74	12	30	30	6	0	55	113	4	12	24	1	7	0	13	1	31	60	3	12	13	16	6	14	39	0	2	8	7	3	7	17	0	10	9	86	10	3	4	35	43	10	28
AL606760.1	0	0	3	0	3	2	5	1	0	1	1	0	1	0	1	2	0	1	0	0	0	0	3	4	0	2	0	0	0	1	2	1	0	3	2	0	0	1	0	5	2	1	0	1	5	1	6	2	1
LRP8	11	0	4	4	1	8	20	10	5	9	4	14	13	16	21	22	6	8	18	0	9	0	16	21	12	2	25	40	0	2	30	0	5	2	12	10	8	9	0	8	9	5	2	0	13	9	32	17	4
AL355483.4	0	0	0	0	0	1	0	1	0	0	0	1	0	1	0	0	0	0	1	0	0	0	0	0	0	0	1	0	0	0	2	0	0	0	0	1	0	0	0	0	0	0	0	0	0	0	2	2	1
AL355483.2	0	0	1	0	0	0	2	0	0	0	0	0	1	2	1	1	0	1	1	0	0	0	0	0	0	0	1	7	0	1	5	0	0	0	0	1	0	3	0	0	0	0	0	0	1	2	4	3	0
AL355483.1	0	0	0	0	0	0	1	0	0	0	0	0	1	0	0	0	0	3	1	0	0	0	0	0	2	0	1	5	0	0	0	0	0	0	2	0	1	1	0	1	2	0	0	0	1	0	1	0	0
AL355483.3	1	0	3	0	0	3	6	4	1	4	1	5	6	0	6	6	5	11	4	0	1	0	4	0	8	0	4	18	0	0	6	0	1	1	6	2	9	6	0	5	1	0	2	0	5	0	5	12	4
LINC01771	0	0	0	0	0	0	0	0	0	0	0	0	0	0	0	0	0	0	0	0	0	0	0	0	0	0	1	0	0	0	0	0	0	0	0	0	0	0	0	0	0	0	0	0	0	0	0	0	0
AC119428.2	2	0	0	0	0	0	0	0	1	0	0	0	0	0	0	0	0	0	0	0	0	0	0	0	0	0	0	0	0	0	0	0	0	0	0	0	0	0	0	0	0	1	0	0	0	0	0	0	0
DMRTB1	0	0	0	0	0	0	1	0	1	0	0	0	0	0	0	0	0	0	0	0	0	0	0	0	0	0	0	0	0	0	0	0	1	0	0	0	0	0	0	0	0	0	0	0	0	0	0	0	0
GLIS1	0	0	0	0	0	0	0	0	0	0	0	0	1	0	0	0	0	0	0	0	0	0	0	0	0	0	0	0	0	0	0	1	0	0	0	0	0	0	0	0	0	1	0	0	0	0	0	0	0
NDC1	23	4	5	13	17	23	33	7	10	8	7	9	23	29	20	18	17	16	20	0	8	1	24	15	2	6	26	12	1	11	18	0	14	33	16	17	15	19	0	18	22	20	7	0	19	12	71	20	23
SNORA58	0	1	0	0	0	0	0	0	1	0	0	0	0	3	0	1	0	1	0	0	0	0	0	0	0	0	0	1	0	0	0	0	0	0	0	0	0	1	0	0	1	2	0	0	1	0	2	0	0
YIPF1	264	63	84	128	129	129	228	70	115	154	48	96	306	278	91	85	200	99	160	49	35	25	242	262	49	101	86	83	16	119	153	13	27	75	117	44	163	144	0	148	88	331	50	12	86	174	409	143	202
DIO1	2	1	0	1	1	0	1	0	0	0	0	0	0	0	0	0	1	0	0	0	0	0	2	0	0	0	0	0	0	0	0	0	0	0	0	0	0	0	0	0	0	4	1	0	0	0	0	0	1
HSPB11	12	2	3	11	3	1	13	1	7	7	2	3	11	30	4	7	3	1	0	0	1	0	4	16	0	2	4	1	3	1	7	0	1	4	2	0	2	3	0	1	5	27	2	1	4	8	14	1	3
LRRC42	17	4	5	13	4	13	8	4	10	12	7	7	14	27	10	12	13	9	3	9	2	1	22	21	2	12	7	8	1	6	14	5	5	17	7	6	5	10	0	8	3	21	2	1	10	14	44	14	17
HNRNPA3P12	0	0	0	0	0	0	0	0	0	0	1	0	0	1	0	0	0	1	0	0	0	0	0	1	0	1	0	1	0	0	0	0	1	0	0	0	0	0	0	0	0	0	0	0	0	0	0	0	0
LDLRAD1	0	1	1	0	0	0	0	1	1	0	2	0	2	0	1	0	1	0	0	0	0	0	5	4	0	0	6	2	0	3	0	0	0	0	1	0	0	0	0	4	3	2	2	0	1	0	3	3	1
TMEM59	3050	583	2222	1005	2921	6324	2770	2353	1686	1886	2639	2509	3077	1775	2506	2392	2852	3648	4636	709	1637	285	4761	4135	2009	830	5548	3329	93	3580	2952	99	1678	3011	2179	3111	4768	3121	6	4123	1995	1609	1189	75	4262	700	8150	3859	1784
AL353898.3	8	2	2	3	11	15	6	4	6	6	3	5	11	3	1	8	3	16	16	2	2	0	11	16	11	6	11	6	1	5	13	0	1	13	2	6	15	7	0	12	1	14	5	0	12	6	20	2	3
TCEANC2	21	10	10	8	14	7	21	6	18	13	9	4	24	17	2	9	8	8	7	5	6	1	29	25	2	6	9	12	0	6	15	1	4	12	0	4	5	13	0	13	2	41	8	5	5	10	20	3	9
AL353898.1	0	0	0	0	0	0	2	0	1	0	0	0	0	0	0	0	0	0	0	0	0	0	0	0	0	0	0	0	0	0	0	0	0	0	0	0	0	0	0	0	0	0	0	0	0	0	0	0	0
AL353898.2	0	0	0	0	0	0	0	0	1	0	0	0	0	0	1	0	0	0	0	0	0	0	0	0	0	1	0	1	0	0	1	0	0	0	0	0	0	0	0	0	0	0	0	1	0	0	0	0	0
AL357673.1	0	0	0	0	0	1	0	0	0	0	0	0	0	0	0	0	0	0	0	0	0	0	0	0	0	0	0	0	0	0	0	0	0	0	0	0	0	0	0	0	0	0	0	0	0	0	0	0	0
CDCP2	0	0	0	0	0	0	0	0	0	0	0	0	0	0	0	0	0	0	0	0	0	0	0	0	0	1	0	0	0	0	0	0	0	0	0	0	0	0	0	0	0	0	0	0	0	0	0	0	0
AL357673.2	1	0	0	0	0	0	0	0	0	0	0	0	0	0	0	0	0	0	0	0	0	0	0	0	0	1	0	0	0	0	0	0	0	0	0	0	0	0	0	0	0	0	0	0	0	0	0	0	0
CYB5RL	1	0	0	1	0	5	2	0	3	0	0	0	3	1	0	0	1	0	1	0	0	0	1	2	1	0	0	0	0	0	0	0	1	0	0	0	0	0	0	1	0	0	0	0	0	2	2	2	0
MRPL37	13	8	17	13	15	25	33	22	19	24	18	27	21	13	22	31	11	13	12	7	7	2	44	26	16	15	30	17	0	13	24	1	15	27	25	12	28	29	0	33	13	11	13	2	40	19	87	30	18
SSBP3	665	594	777	318	542	1546	725	381	723	566	575	723	771	341	549	402	608	954	1214	311	568	116	1231	1529	669	517	1615	651	70	1248	649	86	517	669	679	715	921	764	1	1061	565	474	486	66	1176	247	3017	702	573
SSBP3-AS1	22	12	26	17	41	91	30	23	32	24	26	28	41	28	15	21	28	65	102	11	14	1	66	82	47	39	87	26	6	59	33	0	12	61	23	53	102	40	1	61	18	22	21	1	29	13	109	47	21
AL161644.1	21	11	11	6	15	40	11	12	8	14	19	27	19	4	9	9	17	29	32	5	7	4	46	62	27	14	38	7	0	37	24	2	9	29	6	29	33	20	0	28	2	15	23	1	30	11	73	34	14
AC099796.1	0	0	0	0	0	0	0	0	0	0	0	0	0	0	0	0	0	0	0	0	0	0	0	0	0	0	0	0	0	0	0	0	0	0	0	0	0	0	0	0	0	0	0	0	0	0	0	0	0
ACOT11	41	14	40	92	234	162	83	22	67	64	35	84	112	24	55	79	63	54	138	134	34	34	251	180	37	252	121	67	14	118	52	27	124	100	83	106	100	104	0	68	175	106	26	17	43	54	191	93	67
FAM151A	10	3	12	36	75	33	20	4	19	16	8	23	38	5	17	23	18	15	47	45	10	13	77	50	13	96	36	23	9	40	12	12	42	23	21	34	22	28	0	13	67	37	2	7	16	22	57	25	20
AL590093.1	0	0	0	0	1	1	0	0	0	0	0	0	0	0	0	0	1	0	0	1	0	0	1	2	0	2	0	1	1	0	1	0	0	0	0	1	0	0	0	0	1	0	0	1	0	0	1	0	0
MROH7	1	0	1	0	3	4	2	0	2	0	0	1	0	2	0	1	2	0	0	2	0	2	12	10	0	6	1	0	0	0	2	0	2	1	2	0	6	4	0	2	0	1	4	1	0	2	5	2	1
MROH7-TTC4	0	0	0	0	0	0	1	0	0	0	0	1	0	0	0	0	0	0	1	0	0	0	0	0	0	0	0	0	0	0	0	0	0	0	0	1	0	0	0	0	0	0	0	0	0	0	0	0	0
TTC4	2	0	0	0	1	2	1	0	1	0	4	0	1	0	0	0	0	0	0	0	1	0	2	1	0	0	1	0	1	0	0	0	1	0	2	0	0	0	0	0	0	1	4	1	0	1	3	0	0
PARS2	5	5	3	16	4	37	5	1	7	4	3	8	4	6	0	1	5	9	5	5	3	0	19	15	1	8	17	3	0	12	5	0	3	3	10	6	6	12	0	8	4	2	21	0	1	6	18	4	8
TTC22	4045	2175	3891	5579	8121	5616	3236	1360	4081	3291	5378	3088	5485	1203	1199	1533	3824	3748	6192	961	2549	265	11826	15137	2791	1532	11165	1838	203	9685	1317	298	2511	2880	3534	2151	1782	3581	23	6023	3805	1640	3552	228	2287	1387	15311	1827	4312
AC096536.2	12	8	13	33	104	36	12	4	15	12	29	29	27	5	7	2	12	29	79	2	13	1	98	164	39	10	41	10	2	63	8	0	7	17	16	16	17	20	0	39	2	7	27	0	3	8	55	9	20
LEXM	321	177	439	201	375	773	338	237	264	186	351	243	322	131	271	360	719	517	741	116	314	58	751	837	393	251	761	358	41	698	219	40	422	385	479	339	363	629	0	760	471	191	346	15	397	123	1335	184	290
DHCR24	181	107	207	260	258	399	155	104	128	91	146	193	188	100	69	117	60	136	299	764	74	72	842	499	64	1322	699	72	154	227	79	340	131	83	210	219	130	338	1	179	172	943	260	280	167	207	590	87	256
AC096536.3	5	8	17	0	18	19	2	5	8	3	0	5	9	4	4	5	1	9	7	31	0	2	36	18	1	45	28	4	4	8	4	11	1	3	14	7	4	13	0	9	13	31	12	13	9	4	21	6	17
AC096536.1	0	0	0	0	2	0	0	1	0	0	0	2	0	0	1	0	0	0	0	0	0	0	0	1	0	0	0	0	0	0	0	0	0	0	0	0	0	1	0	1	0	0	0	0	1	0	2	0	0
AL590440.2	0	0	0	0	0	0	0	0	0	0	0	0	0	0	0	0	0	0	0	1	0	0	0	0	0	0	0	0	0	0	0	0	1	0	0	0	0	0	0	0	0	0	0	0	0	0	0	0	0
TMEM61	0	0	0	0	0	0	1	2	0	0	0	0	0	0	0	0	0	0	0	0	0	0	0	0	0	1	0	0	0	0	0	0	2	0	0	0	0	0	0	0	0	0	0	0	0	0	0	0	0
AL590440.1	0	0	0	0	0	0	0	2	0	0	0	0	0	0	0	0	0	0	0	0	0	0	0	0	0	1	0	0	0	0	0	0	0	0	0	0	0	0	0	0	0	0	0	0	0	0	0	0	0
BSND	0	0	0	0	0	1	0	0	0	0	0	0	0	0	0	0	0	0	1	0	0	0	0	0	0	1	0	0	0	0	0	0	0	0	0	0	0	0	0	0	0	0	0	0	0	0	0	0	0
PCSK9	0	0	0	1	1	1	0	0	0	0	0	0	0	0	0	0	0	1	0	0	0	0	0	1	0	0	0	0	0	0	1	0	1	0	0	0	0	3	0	0	0	0	0	0	0	0	0	0	0
USP24	137	33	25	48	24	53	210	38	64	104	5	21	191	230	24	42	60	28	35	25	5	4	103	107	14	42	51	41	6	35	67	5	30	46	31	18	29	44	2	57	57	307	21	16	23	110	157	43	73
MIR4422HG	0	0	0	0	0	0	0	1	0	0	0	0	0	0	0	0	0	0	0	0	0	0	0	0	0	0	0	0	0	0	0	0	0	0	0	0	0	0	0	0	0	0	0	0	0	0	0	0	0
RN7SKP291	0	0	0	0	0	0	0	0	0	0	0	0	0	0	0	0	0	0	0	0	0	0	0	0	0	0	0	0	0	0	0	0	0	0	0	0	0	0	0	1	0	0	0	0	0	0	0	0	0
AL603840.1	0	0	0	0	0	0	0	1	0	0	0	0	0	0	0	0	0	0	0	0	0	0	0	0	0	0	0	0	0	0	0	0	2	0	0	0	0	0	0	0	0	0	0	0	0	0	0	0	0
AL353681.1	0	0	0	0	0	0	0	0	0	0	0	0	0	0	0	0	0	0	0	0	0	0	0	0	0	0	0	0	0	0	0	0	0	0	0	0	0	0	0	0	0	0	0	1	0	0	0	0	0
AC119674.1	6	0	0	0	1	0	10	0	0	1	0	0	0	2	0	1	2	0	0	0	0	0	0	0	0	1	0	5	3	0	0	0	3	0	2	0	0	0	0	0	0	9	2	6	0	6	6	0	3
AC119674.2	0	2	0	0	0	0	6	1	0	0	0	0	0	5	0	1	2	0	1	0	0	0	0	0	0	0	0	1	0	0	1	0	0	0	0	0	0	0	0	0	1	6	0	3	0	7	7	0	1
RPSAP20	0	0	0	0	0	0	0	0	0	1	0	0	0	0	0	0	0	0	0	0	0	0	0	0	0	0	0	0	0	0	0	0	0	0	0	0	0	0	0	0	0	0	0	0	0	0	0	0	0
LINC01767	4	0	0	0	0	2	5	0	0	0	1	0	0	1	0	0	0	0	0	0	0	1	0	0	0	0	0	2	0	0	0	0	0	0	0	0	0	0	0	1	0	7	1	1	0	2	3	0	1
PLPP3	385	29	9	41	7	60	211	26	20	101	4	1	7	95	8	98	61	4	2	4	7	5	4	6	8	5	14	146	184	22	14	1	20	8	33	3	41	45	2	19	48	215	13	66	31	154	194	15	259
RPL21P23	10	0	0	3	0	0	3	4	3	1	0	0	0	1	0	6	1	0	0	0	0	0	1	0	0	0	0	3	3	0	1	0	0	0	0	0	4	0	0	0	1	6	1	3	0	6	6	0	4
RPL23AP85	0	0	0	0	0	0	0	0	0	0	0	0	0	0	0	1	0	0	0	0	0	0	0	0	0	0	1	0	0	0	0	0	0	0	0	0	0	0	0	0	0	0	0	0	0	0	0	0	0
PRKAA2	28	7	56	10	27	277	181	117	22	36	19	58	86	16	60	80	67	79	76	19	52	9	25	36	42	31	34	141	3	35	72	6	125	107	51	182	130	73	0	83	103	40	10	6	117	16	216	58	16
FYB2	10	1	4	0	0	10	1	5	3	1	0	2	8	0	1	3	1	1	0	1	0	0	2	1	2	0	0	5	0	1	9	0	0	6	2	11	7	5	0	1	3	3	2	1	12	1	14	6	1
AL360295.1	0	0	0	0	0	0	0	0	0	0	0	0	0	0	0	0	0	0	0	0	0	0	0	0	0	0	0	0	0	0	0	0	0	0	0	0	0	0	0	0	0	0	0	0	0	0	0	0	0
C8B	0	0	0	0	1	0	0	0	0	0	0	0	0	0	0	0	0	0	0	0	0	0	0	0	0	0	0	0	0	3	0	0	0	0	0	0	0	1	0	0	0	0	0	0	0	1	1	0	0
DAB1	0	0	0	0	0	1	0	0	0	0	0	0	0	1	0	0	0	0	0	0	0	0	0	0	0	1	0	0	0	0	0	0	3	0	0	0	0	0	0	0	0	3	0	0	0	0	0	0	0
AL390243.1	0	0	0	0	0	0	0	0	3	0	0	0	0	0	0	0	0	0	0	0	0	0	0	0	0	0	0	0	0	0	0	0	0	0	0	0	0	0	0	0	0	0	0	0	0	0	0	0	0
DAB1-AS1	0	0	0	0	0	0	1	0	2	0	0	1	0	1	0	0	0	0	0	0	0	0	0	0	0	0	0	0	0	0	0	0	4	0	0	0	0	0	0	0	0	0	0	0	0	1	1	0	0
HNRNPA1P6	0	0	0	0	0	0	0	0	0	1	0	0	0	1	0	0	0	0	0	0	0	0	0	0	0	0	0	0	0	0	0	0	0	0	0	0	0	0	0	0	0	0	0	0	0	0	0	0	0
RPS26P15	0	0	0	0	0	0	0	0	0	1	0	0	0	0	0	0	1	0	0	0	0	0	0	0	0	0	0	0	0	0	0	0	0	0	0	0	0	0	0	0	0	0	0	0	0	0	1	0	0
AL445193.2	0	0	0	0	0	0	1	0	0	0	0	0	0	0	0	0	0	0	0	0	0	0	0	0	0	0	0	0	0	0	0	0	0	0	0	0	0	0	0	0	0	0	0	0	0	0	0	0	0
AL357373.1	0	0	0	0	0	0	0	0	0	0	0	0	0	0	0	0	0	0	0	0	0	0	0	0	0	0	0	0	0	0	0	0	0	0	0	0	0	1	0	0	0	2	0	0	0	0	0	0	0
OMA1	97	16	40	33	44	78	82	31	36	45	16	43	87	93	55	49	48	55	38	8	29	1	79	55	32	15	71	54	0	51	70	6	28	79	40	59	58	80	0	81	34	83	6	4	75	37	152	68	41
AL035411.2	0	0	0	0	0	0	0	0	0	0	0	0	0	1	0	0	0	0	0	0	0	0	0	0	0	0	0	0	0	0	0	0	0	0	0	0	0	0	0	0	0	0	0	0	1	0	1	0	1
RN7SL713P	0	0	0	0	0	0	0	0	1	1	0	1	0	0	0	0	0	0	2	0	0	0	3	1	0	0	0	0	0	1	0	0	0	0	1	1	0	0	0	2	1	0	0	0	1	0	2	1	0
TACSTD2	5011	1905	6791	9369	21152	21083	5326	7027	5707	5774	2695	11640	7001	1746	5845	9727	9635	13699	7218	5317	2120	1062	23625	24448	9961	14281	5793	3151	1052	9305	17630	1567	11793	15147	19714	18395	12736	12055	7	24877	5253	8221	9103	1089	12123	3538	28161	19087	3416
AL035411.1	1	0	0	0	1	1	0	0	0	0	0	1	0	2	1	0	0	0	0	0	0	0	1	0	0	3	0	0	0	0	0	0	0	0	1	0	0	0	0	1	1	2	1	1	1	2	3	1	1
MYSM1	296	70	110	161	220	228	274	125	123	197	90	87	298	382	135	147	187	129	183	51	79	24	370	495	66	107	150	129	35	216	322	10	96	238	101	128	333	164	0	203	137	473	98	23	162	231	560	226	157
AL136985.3	0	0	0	2	0	1	1	0	1	0	0	1	1	4	0	1	1	0	0	0	0	0	2	2	0	0	1	0	0	0	0	0	0	0	0	0	1	0	0	0	1	0	0	0	1	7	9	0	0
JUN	435	101	130	343	136	376	585	127	341	392	201	146	473	673	242	317	333	181	170	90	208	24	303	613	128	354	432	517	111	394	455	212	392	160	396	328	154	390	5	203	326	521	3053	68	503	722	1615	301	415
LINC01135	0	0	0	0	0	0	1	0	0	0	0	0	0	0	0	0	0	0	0	0	0	0	2	0	0	0	1	1	0	0	1	0	0	0	0	0	0	1	0	0	0	0	5	0	1	0	1	0	0
AL136985.2	0	0	0	0	0	0	0	0	1	0	0	0	0	0	0	0	0	0	0	0	0	0	0	0	0	1	0	0	0	0	0	0	0	0	0	0	0	0	0	0	0	0	2	0	0	0	0	0	0
AL136985.1	0	0	0	0	0	0	0	0	0	0	0	0	1	0	0	0	0	0	0	0	0	0	0	0	0	0	0	0	0	0	0	0	0	0	0	0	0	0	0	0	0	0	0	0	0	0	0	0	1
AC105277.1	0	0	0	0	0	0	2	0	1	0	1	0	2	2	1	0	2	0	1	0	0	0	0	3	0	0	1	0	0	0	0	0	2	1	0	0	0	0	0	1	0	4	0	0	0	2	2	0	0
LINC01358	0	0	0	1	0	1	2	0	0	0	0	0	2	0	0	1	0	1	0	0	1	0	2	3	1	1	2	0	0	0	0	0	2	0	0	1	0	0	0	0	1	1	1	0	0	4	4	1	1
PHBP3	0	0	0	0	0	0	0	0	0	0	0	0	0	0	0	0	0	0	0	0	0	0	0	0	0	1	0	0	0	0	0	0	0	0	0	0	0	0	0	0	0	0	0	0	0	0	0	0	0
AL592431.2	0	0	0	0	0	0	0	0	0	0	0	0	0	0	0	0	0	0	0	0	0	0	0	0	0	0	0	0	0	0	0	0	0	0	0	0	0	0	0	0	0	0	0	0	0	0	0	0	0
AL592431.1	0	0	0	0	0	0	0	0	0	0	0	0	0	0	0	0	0	0	0	0	0	0	0	0	0	0	0	0	0	0	0	0	0	0	0	0	0	0	0	0	0	0	0	0	0	0	0	0	0
HSD52	0	0	0	0	0	1	2	1	0	0	0	0	0	0	0	0	0	0	0	0	0	0	0	0	0	0	0	0	0	0	0	0	0	0	0	0	0	0	0	1	0	0	0	0	0	4	4	0	2
AC093424.1	0	0	0	1	0	0	1	0	0	0	0	0	0	2	0	1	0	0	0	0	2	0	0	0	0	0	0	0	0	0	0	0	0	0	0	0	0	0	0	0	0	1	0	0	0	2	2	0	0
FGGY	74	10	16	55	7	37	67	23	43	52	10	13	65	140	25	39	61	13	27	7	34	1	56	52	19	21	20	60	8	17	40	2	13	22	27	10	24	33	0	13	44	212	9	7	34	176	234	29	48
MIR4711	0	0	0	0	0	0	0	0	0	0	0	0	0	0	0	0	0	0	0	0	0	0	0	0	0	0	0	1	0	0	0	0	0	0	0	0	0	0	0	0	1	0	0	0	0	1	1	0	0
AL035416.1	5	0	0	2	0	0	1	0	0	0	0	0	0	7	1	1	1	0	0	0	1	0	0	3	0	0	0	0	0	1	1	0	0	0	0	0	0	0	0	0	2	4	0	0	0	4	4	0	1
HOOK1	359	43	551	175	1471	2956	1061	654	265	235	234	1162	619	220	569	887	785	948	769	144	826	104	763	573	699	158	561	1124	59	1124	588	15	1085	1530	418	1959	898	809	0	971	859	443	132	25	1138	141	4244	706	222
CYP2J2	36	7	91	7	518	279	130	75	36	29	8	76	52	20	71	84	93	60	68	23	37	15	57	30	81	56	37	161	6	77	50	4	83	155	123	169	87	64	0	82	124	60	8	8	118	22	186	96	32
C1orf87	0	0	0	0	0	0	0	0	0	0	0	0	0	0	0	0	0	0	0	0	0	0	0	0	0	0	0	0	0	0	0	0	0	0	0	0	0	0	0	0	0	0	1	0	0	0	0	0	0
LINC01748	17	8	27	6	18	82	17	13	9	16	6	19	7	18	12	20	14	19	63	7	22	0	39	22	13	6	29	35	4	21	20	2	16	13	19	28	75	34	0	28	25	4	6	3	11	4	51	31	15
NFIA	178	142	145	156	69	329	102	112	201	76	67	144	99	74	125	82	94	222	236	56	152	18	221	80	134	49	470	156	15	102	80	11	99	135	145	174	157	73	4	192	274	74	91	11	102	61	277	157	169
AC096947.1	2	0	0	1	0	6	1	3	0	1	2	1	2	0	0	1	0	3	3	0	1	0	1	0	4	0	6	2	0	1	0	0	0	0	1	0	2	0	0	3	0	0	4	0	2	0	3	2	2
NFIA-AS1	1	1	0	0	2	3	1	0	0	1	3	0	2	1	2	0	0	7	2	0	1	0	4	2	3	0	7	0	0	1	2	0	0	4	0	1	6	0	0	6	2	1	0	0	0	0	1	6	2
AC099791.1	0	0	0	0	0	0	0	0	0	0	0	0	0	0	0	0	0	0	0	0	0	0	0	0	0	0	0	0	0	0	0	0	0	0	0	0	0	0	0	0	0	2	0	0	0	0	0	0	0
TM2D1	50	19	28	27	34	61	73	39	24	47	18	29	58	67	26	38	30	17	61	17	15	2	90	79	14	28	78	41	3	36	52	2	21	37	29	19	63	47	0	41	27	76	28	3	45	35	115	47	42
AC099791.2	1	0	0	0	0	0	0	1	3	1	0	1	2	1	2	0	1	0	1	0	1	0	2	1	2	0	0	1	0	0	1	0	1	1	0	1	0	0	0	1	0	0	0	0	0	0	0	0	0
PATJ	384	149	698	230	635	2029	776	773	298	409	137	1071	602	195	671	923	674	1023	1412	409	372	134	1362	782	526	440	821	908	88	664	1131	66	719	1555	632	1204	1581	813	1	944	845	628	246	58	1172	222	2300	1174	282
RNU6-414P	0	0	0	2	0	2	0	2	0	0	1	0	0	0	1	0	0	3	0	1	0	0	1	0	0	0	2	0	0	3	1	0	0	1	0	0	0	0	0	2	0	1	0	0	0	0	0	0	0
RNU6-1177P	0	0	0	1	3	3	0	0	0	0	0	0	1	0	0	2	0	0	1	0	0	0	1	0	0	0	0	0	1	0	0	0	0	0	0	0	1	0	0	1	0	1	0	0	0	0	2	1	0
LAMTOR5P1	0	1	0	0	1	1	0	0	1	0	0	0	0	1	0	1	0	1	0	0	0	0	0	0	0	0	0	0	0	0	1	0	0	0	0	0	0	0	0	0	2	0	1	0	0	0	0	0	0
RN7SL180P	0	0	0	1	3	2	0	0	1	0	0	2	1	0	1	0	0	0	0	0	0	0	2	0	0	0	2	0	0	0	1	0	0	0	0	0	0	0	0	1	0	0	1	0	1	0	1	4	0
MIR3116-1	0	0	0	1	0	1	0	0	0	0	0	0	0	0	0	0	0	0	0	0	0	0	1	0	0	0	0	0	0	0	0	0	0	0	0	0	0	0	0	0	0	0	0	0	0	0	0	0	0
MIR3116-2	0	0	0	0	0	1	0	0	0	0	0	0	0	0	0	0	0	0	0	0	0	0	0	0	0	0	0	1	0	0	0	0	0	0	0	0	0	0	0	0	0	0	0	0	0	0	0	0	0
L1TD1	0	0	0	0	0	0	0	0	0	0	0	0	0	3	0	0	0	0	0	0	0	0	0	0	0	0	0	1	0	1	0	0	0	0	0	0	0	0	0	0	0	0	0	0	0	0	0	0	0
KANK4	0	0	0	0	0	1	2	0	0	0	0	0	0	0	0	0	0	0	0	0	0	0	0	0	0	0	0	0	0	0	0	0	0	0	0	0	0	0	0	0	0	0	0	0	0	0	0	0	0
USP1	101	21	13	25	20	32	74	27	53	55	23	18	101	107	11	23	45	27	29	8	22	2	64	103	9	13	66	46	3	19	46	0	14	22	17	8	25	50	1	23	19	85	25	7	18	38	82	49	24
DOCK7	35	12	10	13	18	82	32	25	14	5	10	24	21	134	17	36	15	24	25	6	8	3	29	35	11	9	22	26	2	21	47	1	26	49	15	32	40	30	0	38	17	34	16	9	56	39	132	54	11
AL451044.1	0	0	0	0	0	0	0	0	0	0	0	0	0	0	0	0	0	0	0	0	0	0	0	0	0	0	0	0	0	0	0	0	0	0	0	0	0	0	0	0	0	0	0	0	0	0	0	0	0
ANGPTL3	0	0	0	2	0	3	1	0	0	0	0	1	0	3	0	1	0	0	0	0	0	0	0	0	0	0	1	2	0	0	1	0	0	0	0	0	0	0	0	0	0	1	0	0	1	2	3	0	0
AL138847.2	0	0	0	0	0	0	0	0	1	1	2	0	0	4	0	2	0	0	0	0	0	0	0	0	1	0	0	2	0	0	0	0	0	0	0	0	0	0	0	0	0	1	0	0	1	2	3	1	0
AL138847.1	0	0	0	0	0	0	1	0	1	0	0	0	0	1	0	0	0	0	1	0	0	1	0	1	0	1	0	1	0	0	0	0	0	0	0	0	0	0	0	0	1	0	0	0	0	0	0	0	0
AC103923.1	0	0	0	0	1	0	0	0	0	0	0	0	0	1	0	0	0	0	0	0	0	0	0	0	0	0	0	0	0	0	0	0	0	0	0	0	0	0	0	0	1	0	0	0	1	0	1	0	0
ATG4C	9	1	2	1	2	5	7	3	5	6	3	2	10	30	0	6	2	2	1	2	1	0	4	8	0	2	4	2	0	6	3	0	6	6	3	3	6	2	0	4	2	14	0	0	4	12	20	4	2
LINC01739	0	0	0	0	0	0	0	0	0	0	0	0	0	0	0	0	0	0	0	0	0	0	0	0	0	0	0	0	0	0	0	0	0	0	0	0	0	0	0	0	0	0	3	0	0	0	0	0	0
AC096543.1	0	0	0	0	0	0	0	0	0	0	0	0	0	0	0	0	0	0	0	0	0	0	0	0	1	0	0	0	0	0	0	0	0	0	0	0	0	0	0	0	0	0	0	0	0	0	0	0	0
LINC00466	0	0	0	0	0	0	0	1	0	0	0	0	0	0	0	0	0	0	0	0	0	0	0	0	0	0	0	0	0	0	0	0	0	0	0	0	0	0	0	0	0	0	0	0	0	0	0	0	0
FOXD3-AS1	0	0	0	0	0	1	1	0	0	0	0	0	0	1	0	0	0	0	0	0	0	0	0	0	0	0	0	0	0	0	0	0	0	0	0	0	0	0	0	0	0	0	0	0	0	1	1	0	1
FOXD3	0	0	0	0	0	1	1	0	0	0	0	0	0	0	0	0	0	0	0	0	0	0	0	0	0	0	0	0	0	0	0	0	0	0	0	0	0	0	0	0	0	0	0	0	0	0	0	0	1
ALG6	29	2	3	14	4	5	26	1	8	14	3	1	27	35	5	10	14	1	2	1	4	0	15	21	3	9	3	9	2	2	14	1	1	5	7	3	3	5	0	2	8	36	3	1	6	25	33	9	7
ITGB3BP	22	3	5	10	7	33	38	15	12	15	15	17	37	51	23	20	24	6	10	2	4	0	29	23	9	5	14	19	1	13	32	1	21	23	14	10	21	16	0	15	21	37	10	3	39	20	75	27	14
EFCAB7	8	0	0	1	0	3	30	0	3	5	1	0	4	15	2	23	5	0	3	0	0	0	4	4	0	1	1	5	1	1	2	1	0	1	1	0	1	3	0	1	3	20	2	2	1	14	17	2	3
RN7SL488P	0	0	0	0	0	0	0	0	0	0	0	0	0	0	0	0	0	0	0	0	0	0	0	0	0	0	0	0	0	0	0	0	0	0	0	0	0	0	0	0	0	0	0	0	0	0	0	0	1
RNU7-123P	0	0	0	0	0	0	0	0	0	0	0	0	0	0	0	0	0	0	0	0	0	0	0	0	0	0	0	0	0	0	0	0	0	1	1	0	0	0	0	0	0	1	0	0	0	0	0	0	0
DLEU2L	2	1	0	0	0	2	7	1	3	1	1	0	0	7	1	11	0	0	0	0	0	0	0	2	0	0	0	2	0	1	0	0	0	1	0	0	0	0	0	0	0	12	1	0	0	1	1	0	0
DLEU2_6	2	2	0	3	0	2	8	0	3	4	0	1	1	3	0	2	2	0	0	0	1	0	1	4	0	1	1	1	1	1	2	0	0	1	3	0	1	3	0	1	0	3	0	1	0	5	6	2	1
DLEU2_5	11	1	1	10	2	3	16	0	8	9	0	1	9	18	6	3	3	0	5	0	4	0	5	6	1	1	2	3	1	0	7	0	4	2	2	0	3	5	0	2	5	44	0	0	0	14	15	1	5
DLEU2_4	4	0	2	1	3	0	5	1	2	0	0	0	2	4	0	1	1	1	0	0	0	0	3	5	0	1	1	1	0	0	3	0	0	1	2	0	1	0	0	0	0	4	0	0	1	2	3	5	3
DLEU2_3	3	0	0	1	0	0	2	0	0	1	0	0	0	3	0	1	0	0	0	0	0	0	0	2	0	0	0	0	0	0	2	0	0	0	0	0	1	0	0	0	0	7	0	0	0	0	0	0	0
DLEU2_2	8	0	0	6	0	1	5	0	0	3	0	0	4	9	0	1	3	1	0	0	2	0	2	5	1	0	0	0	0	0	2	0	0	2	4	0	0	4	0	0	0	13	0	0	0	4	4	0	3
DLEU2_1	18	1	0	9	3	1	19	6	8	14	1	2	12	28	6	6	10	0	4	1	6	0	16	16	0	2	4	4	0	5	11	0	1	6	3	1	4	3	0	1	3	43	0	0	1	6	8	6	5
PGM1	134	29	69	49	41	181	273	55	74	91	22	111	180	148	99	132	117	54	90	5	27	3	101	108	38	22	48	110	6	49	155	0	103	154	120	76	147	108	0	99	115	115	23	4	261	74	447	201	77
RN7SL130P	0	0	0	0	0	0	0	0	0	0	0	0	0	4	0	0	0	2	0	0	0	0	0	2	0	0	0	0	0	0	0	0	0	0	0	0	0	1	0	0	0	0	0	0	0	0	0	0	0
ROR1	2	0	0	1	0	5	4	0	1	0	1	0	0	1	0	0	1	0	1	1	0	0	1	0	0	0	1	1	0	0	0	0	0	3	0	0	1	0	0	1	0	0	0	0	0	0	1	0	0
AL161742.1	0	0	0	0	0	0	0	0	0	0	0	0	0	0	0	0	0	0	0	0	0	0	0	0	0	0	0	0	0	0	0	0	0	0	0	0	0	0	0	0	0	0	0	0	0	0	0	0	0
CFL1P3	0	0	0	0	0	0	0	0	1	0	0	0	0	0	0	0	0	0	0	0	0	0	0	0	0	0	0	0	0	0	0	0	0	1	0	0	0	0	0	0	0	0	0	0	0	0	0	0	0
ROR1-AS1	2	0	0	0	0	0	2	0	1	1	0	0	0	1	0	1	0	0	0	0	0	0	0	0	0	0	0	0	5	0	0	0	2	0	0	0	2	0	0	1	0	4	0	0	0	2	2	0	0
UBE2U	0	0	0	0	0	1	0	0	4	0	0	0	0	0	0	0	0	0	0	0	0	0	0	0	0	0	0	0	0	0	0	0	0	0	0	0	0	0	0	0	0	0	1	0	0	0	0	0	0
CACHD1	227	232	238	252	905	397	156	360	298	550	1245	389	1068	118	263	126	93	282	251	56	103	14	2014	2022	58	123	735	466	6	1003	358	7	132	304	219	192	481	469	2	573	138	137	681	4	1126	30	1927	408	155
MIR4794	0	0	1	0	0	0	0	0	0	0	0	0	0	0	0	2	0	0	0	0	0	0	0	1	0	0	1	0	0	0	1	0	1	0	0	0	1	0	0	0	0	0	1	0	0	0	1	0	0
RAVER2	18	3	28	2	2	28	25	22	8	84	4	18	19	13	6	24	9	7	19	14	3	2	12	22	11	15	11	12	5	7	14	1	8	31	7	26	32	14	0	17	11	31	8	0	31	14	62	21	10
JAK1	3934	959	1207	2167	2138	2288	2942	1640	1736	2041	2023	1514	4074	3436	1273	1653	2729	1499	1946	685	856	195	4811	6179	969	1270	3947	2046	246	2806	3035	184	761	1862	1529	1104	2561	2206	7	2600	1412	3936	1387	182	2070	1405	5905	2303	2206
AL606517.2	11	3	4	1	3	3	10	8	3	5	8	3	4	8	3	4	2	8	5	1	4	1	11	15	11	4	10	1	1	5	5	0	1	4	3	5	16	3	0	5	2	23	3	0	3	4	16	3	3
AL606517.1	6	1	2	4	6	3	9	2	9	5	5	1	3	6	1	5	4	1	5	2	3	0	10	7	4	3	8	3	1	0	5	3	0	4	1	1	12	0	0	3	3	21	2	0	0	12	14	5	3
LINC01359	61	7	2	15	1	7	60	9	22	23	1	0	46	22	20	10	11	1	3	1	3	0	35	27	14	4	2	16	6	9	24	0	0	5	2	0	13	10	0	1	8	132	2	4	1	23	25	8	36
SLC2A3P2	21	3	2	6	0	1	31	0	6	8	1	0	12	4	5	6	2	2	0	1	4	0	5	14	1	2	0	6	4	0	4	0	0	1	2	0	4	6	0	1	3	30	1	2	0	6	6	2	11
AL357078.3	13	1	0	3	0	2	13	1	2	5	0	0	9	1	1	4	3	0	2	0	0	0	6	7	0	2	1	4	1	0	5	0	0	3	2	0	1	1	0	0	1	26	0	0	0	2	2	1	1
RNU6-1176P	1	0	0	0	0	0	2	1	0	0	0	0	0	4	0	0	0	1	0	0	0	0	0	0	0	0	0	0	0	0	0	0	0	0	0	0	0	0	0	0	0	5	0	0	1	2	3	0	1
MIR3671	0	0	0	0	0	1	3	0	0	2	0	0	1	3	1	1	0	0	0	0	0	0	0	0	0	1	0	0	0	0	1	0	0	0	0	0	0	1	0	0	0	6	0	0	0	0	0	0	1
MIR101-1	3	0	0	3	0	0	1	1	0	2	0	0	1	2	0	1	0	0	0	0	1	0	1	0	1	0	0	0	0	0	0	0	0	0	0	0	0	0	0	0	0	3	0	0	0	0	0	0	2
AL357078.1	2	0	1	1	0	0	10	1	0	3	0	0	2	3	0	3	0	0	0	0	1	0	0	2	1	0	0	1	1	0	4	0	0	0	0	0	0	0	0	0	0	10	0	0	0	3	3	1	0
MRPS21P1	0	0	0	0	0	0	0	0	0	0	0	0	0	1	0	0	0	0	0	0	0	0	0	0	0	0	0	0	0	0	0	0	0	0	0	0	0	0	0	0	0	0	0	0	0	0	0	0	0
AK4	791	76	724	197	664	1412	1371	663	497	445	563	1628	1141	327	956	1335	882	1067	714	153	542	86	887	518	585	213	759	1296	38	1021	1120	38	1167	1213	954	1535	1026	931	4	1042	1077	301	141	51	1937	152	4058	911	339
RPS29P7	3	0	0	0	0	5	0	0	1	0	0	0	1	1	1	5	0	1	1	0	0	0	1	0	3	0	0	2	1	1	1	0	0	5	0	2	4	0	0	4	0	0	0	0	3	1	4	2	0
DNAJC6	3	2	1	8	4	7	13	2	3	2	8	1	9	9	0	7	1	5	2	0	1	0	13	11	0	0	2	6	1	3	5	0	1	2	3	2	1	1	1	4	3	12	1	0	6	26	37	4	1
AL139294.1	0	0	0	0	0	0	0	0	0	0	0	0	0	0	0	0	0	0	0	0	0	0	0	0	0	0	0	0	0	0	0	0	0	0	0	0	0	0	0	0	0	1	0	0	0	0	0	0	0
COX6CP13	0	0	0	0	0	0	1	0	0	0	0	0	0	0	0	0	0	0	0	0	0	0	0	0	0	0	0	0	0	0	0	0	0	0	0	0	0	0	0	0	0	0	0	0	0	1	1	0	0
LEPROT	846	314	711	893	777	1098	457	462	650	657	1125	513	898	415	490	401	596	781	1067	215	528	110	1876	1489	507	412	2286	831	93	894	630	79	344	518	858	491	775	637	1	1100	388	566	365	80	310	393	1867	582	699
LEPR	15	9	7	20	10	51	39	14	8	14	5	11	7	30	8	11	11	7	14	1	1	0	26	11	5	9	18	11	1	9	22	0	7	4	19	9	13	12	1	5	10	21	2	0	7	11	28	7	4
AC119800.1	0	0	1	0	0	0	1	3	1	1	1	0	1	1	0	0	1	0	0	0	2	0	0	0	1	0	2	0	0	1	1	0	0	0	0	0	0	0	0	0	0	1	0	0	0	0	0	0	1
AC097063.1	0	0	0	0	0	1	0	0	0	0	0	0	0	1	0	0	0	0	0	0	1	0	0	1	0	0	0	0	0	0	0	0	0	2	0	0	0	0	0	0	0	2	0	0	0	1	1	0	0
PDE4B	5825	294	185	4529	471	346	6157	1323	1722	1900	83	51	8615	11287	690	2986	8636	60	409	290	601	69	3572	4507	144	1217	328	1357	327	390	1458	25	37	800	1497	11	326	746	11	241	767	12522	786	133	127	3903	4142	2219	1737
AL590783.1	0	0	0	0	0	0	0	0	0	0	0	0	0	0	0	0	0	0	0	0	0	0	0	0	0	0	0	0	0	0	0	0	0	0	0	0	0	0	0	0	0	1	0	0	0	3	3	0	0
SGIP1	0	0	0	0	0	1	2	0	0	0	0	0	0	2	0	0	0	0	0	0	0	0	0	0	1	0	0	0	0	0	0	0	0	0	0	0	0	0	0	0	0	0	0	0	0	0	0	0	0
MIR3117	0	0	0	0	0	0	0	0	0	0	0	0	0	0	0	0	0	0	0	0	0	0	0	0	0	0	0	0	0	0	0	0	0	0	0	0	0	0	0	0	0	0	0	0	0	0	0	0	0
AL139147.1	0	0	0	0	0	0	0	0	0	0	0	0	1	0	0	0	0	0	0	0	0	0	0	0	0	0	0	0	0	0	0	0	0	0	0	0	0	0	0	0	0	0	0	0	0	0	0	0	1
TCTEX1D1	2	0	0	1	0	0	5	0	0	0	0	0	0	15	1	0	0	0	1	0	0	0	0	0	0	0	0	0	0	0	3	0	0	0	1	0	0	0	0	0	0	0	0	0	0	2	2	0	0
INSL5	0	0	0	0	0	0	0	0	0	0	0	0	0	0	0	0	0	0	0	0	0	0	0	0	0	0	0	0	0	0	0	0	0	0	0	0	0	0	0	0	0	0	0	0	0	0	0	0	0
WDR78	0	0	0	0	0	4	3	0	4	2	1	3	0	4	0	0	0	1	2	0	0	0	2	1	0	1	1	1	0	0	0	0	0	1	2	0	0	2	0	0	1	1	1	0	0	3	3	2	0
AL592161.1	0	0	0	0	0	0	0	0	0	0	0	0	0	0	0	0	0	0	0	0	0	0	0	0	0	0	0	0	0	0	0	0	0	0	0	0	0	0	0	0	0	0	0	0	0	0	0	0	0
MIER1	705	112	66	475	165	251	588	157	233	566	77	72	671	1119	127	236	386	117	196	60	126	9	580	738	64	132	304	265	87	222	250	16	31	101	143	38	131	225	0	136	201	1019	90	26	91	625	825	194	303
SLC35D1	40	8	6	111	17	25	30	7	7	11	3	24	39	49	27	13	18	12	22	1	8	1	169	47	12	4	13	26	1	34	8	0	37	3	20	26	7	24	0	29	18	37	5	0	10	40	80	15	17
C1orf141	0	0	0	0	0	0	0	0	0	0	0	0	0	0	0	0	0	0	0	0	0	0	0	0	0	0	0	0	0	0	0	0	1	0	0	0	0	0	0	0	0	0	0	0	0	0	0	0	0
SNORA31	4	0	4	10	19	31	13	7	13	4	4	1	17	23	7	16	8	9	8	2	10	0	23	17	19	11	7	23	1	18	18	1	0	6	1	12	23	5	0	22	5	32	18	0	23	11	47	8	7
IL23R	0	0	0	1	1	0	0	0	0	0	1	0	1	2	0	0	0	0	0	0	0	0	2	1	0	0	0	0	0	0	0	0	0	0	0	0	0	0	0	0	0	0	0	0	0	0	1	0	2
AL389925.1	0	0	0	0	0	0	0	0	0	0	0	0	0	0	0	0	0	0	0	0	0	0	0	0	0	0	0	0	0	0	0	0	0	0	0	0	0	0	0	0	0	1	0	0	0	0	0	0	0
IL12RB2	7	0	0	4	2	5	3	1	3	2	0	1	15	10	0	2	2	1	7	0	1	0	14	6	0	0	1	2	1	1	4	0	2	4	4	1	1	2	0	5	2	4	2	0	3	3	6	0	4
SERBP1	551	143	700	156	319	1849	892	540	678	431	252	889	675	405	500	554	747	1039	982	124	533	70	837	434	526	152	991	807	28	495	846	26	724	1042	877	839	833	730	2	980	503	383	150	36	974	185	1890	906	438
RNU6-387P	0	0	3	0	1	3	0	0	1	1	0	0	0	0	0	0	0	0	3	0	0	0	0	1	1	0	0	1	0	0	0	0	0	1	0	2	5	0	0	1	0	0	0	0	1	0	1	1	0
LINC01702	0	0	0	0	0	0	0	0	0	0	0	0	0	0	0	0	0	0	0	0	0	0	0	0	0	0	0	0	0	0	0	0	0	0	0	0	0	1	0	0	0	0	0	0	0	0	0	0	0
GADD45A	3293	409	2919	166	1480	5989	3896	2372	1289	1913	1527	3006	6168	1119	3040	2260	3248	2470	3114	156	2958	130	2176	1340	2259	254	5597	5400	24	5468	1903	54	3816	3252	1501	3116	1414	3030	3	2295	6382	863	347	42	4600	263	8554	2180	1577
GNG12	7794	3013	9379	4404	4037	17221	8862	5279	5686	6634	3777	8709	9534	5471	7214	6588	7658	7481	11319	2404	7009	993	8625	6715	4833	2477	17850	13135	358	6246	4425	541	8753	4737	8275	7399	4094	9190	49	6473	10385	3711	2129	535	5986	1456	19305	7295	4188
RNU7-80P	15	3	18	4	6	44	11	11	4	14	6	16	14	12	14	8	12	31	39	0	13	0	22	17	9	1	29	19	0	14	16	0	3	9	6	25	32	22	0	25	14	5	0	0	10	1	24	16	5
GNG12-AS1	38	3	28	6	18	82	29	26	12	29	16	16	20	21	27	11	21	41	40	0	20	0	33	43	40	6	27	41	0	23	19	0	4	20	17	47	20	33	0	31	12	51	6	0	26	11	52	26	27
AL157407.1	0	0	0	0	0	0	0	0	0	0	0	0	0	0	0	0	0	0	0	0	0	0	0	0	0	0	0	0	0	0	0	0	0	0	0	0	0	0	0	0	0	0	0	0	0	0	0	0	0
DIRAS3	1	0	0	0	0	2	3	0	0	0	0	0	0	0	0	0	0	0	0	0	0	0	0	0	0	0	0	0	0	0	0	0	0	2	2	0	0	0	0	0	0	1	0	0	0	0	0	0	0
ARL5AP3	0	0	0	0	0	0	0	0	0	0	0	0	0	0	0	0	0	0	0	0	0	0	0	0	0	0	0	0	0	0	0	0	0	0	0	0	1	0	0	0	0	0	0	0	0	0	0	0	0
WLS	528	9	3	85	1	25	300	27	170	338	5	6	320	210	42	38	149	3	34	26	26	7	161	444	19	50	55	49	8	70	186	0	2	76	52	3	18	151	1	8	23	643	16	7	3	79	93	80	88
CTBP2P8	0	0	0	1	0	0	7	0	2	3	0	0	2	6	0	3	0	0	0	1	0	0	1	3	1	0	0	0	0	0	0	0	0	0	0	0	0	3	0	0	3	42	2	0	0	1	1	2	4
MIR1262	2	0	0	0	0	0	1	0	0	2	0	0	1	1	1	0	0	0	0	0	0	0	0	0	1	0	0	0	0	0	1	0	0	0	0	0	0	2	0	0	0	1	0	0	0	0	0	0	0
RPS7P4	0	0	0	0	0	0	0	0	0	0	0	0	0	0	0	0	0	0	0	0	0	0	0	0	0	0	0	0	0	0	0	0	0	0	0	0	0	1	0	0	0	0	0	0	0	0	0	0	0
DEPDC1	2	1	1	1	0	0	0	0	8	2	0	1	1	1	0	0	0	0	0	0	0	0	0	0	0	0	0	0	0	0	0	0	1	2	0	0	1	4	0	0	0	2	0	0	0	13	14	0	0
AL138789.1	0	0	0	0	0	0	0	0	0	0	0	0	0	0	0	0	0	0	0	0	0	0	0	0	0	0	0	0	0	0	0	0	0	0	0	0	1	0	0	0	0	0	0	0	0	0	0	0	0
LINC01707	0	0	0	0	0	0	0	0	0	0	0	0	0	0	0	0	0	0	0	0	0	0	0	0	0	0	0	0	0	0	0	0	1	0	0	0	0	0	0	0	0	0	0	0	0	0	0	0	0
LRRC7	1	0	0	1	1	3	0	1	0	0	1	2	2	4	0	3	1	3	1	0	0	0	0	1	0	0	0	5	0	1	1	0	1	2	0	0	0	1	0	0	1	3	1	0	1	0	3	1	0
SGO1P1	0	0	0	0	0	0	0	0	0	0	0	0	0	0	0	1	0	0	0	0	0	0	0	0	0	0	0	0	0	0	0	0	0	0	1	0	0	0	0	0	0	0	0	0	0	0	0	0	0
AL158840.1	0	0	0	0	0	0	0	0	0	0	0	0	0	0	0	0	0	0	0	0	0	0	0	0	0	0	0	0	0	0	0	0	0	1	0	0	0	0	0	0	0	0	0	0	0	0	0	0	0
LRRC40	2	0	1	3	4	5	10	1	0	5	1	0	11	28	1	4	4	1	6	1	3	0	14	10	0	0	6	3	0	2	5	0	1	6	2	0	3	5	0	1	4	16	4	0	4	7	13	4	2
RN7SL242P	0	0	0	0	0	0	0	0	0	0	0	0	0	1	0	0	0	0	0	0	0	0	0	0	0	0	0	0	0	0	0	0	0	0	0	0	0	0	0	0	0	0	0	0	0	0	0	0	0
SRSF11	144	42	52	96	52	133	167	55	106	93	36	34	149	286	25	70	95	51	102	18	42	9	177	220	37	44	82	81	13	27	70	7	43	91	53	20	140	73	1	49	54	281	64	15	61	158	276	133	81
AL353771.1	0	0	0	0	0	0	0	0	0	0	0	0	0	0	0	0	0	0	0	0	0	0	0	1	0	0	0	1	0	0	0	0	0	0	0	0	0	0	0	0	0	0	0	0	0	0	0	0	0
ANKRD13C	399	61	688	228	258	856	550	276	211	208	137	464	517	145	591	458	668	451	470	109	642	33	386	765	463	80	566	629	17	423	172	22	943	721	436	308	590	437	3	460	365	168	78	31	728	94	1977	621	346
HHLA3	10	4	15	2	2	20	8	9	2	2	0	10	10	5	11	6	17	8	8	1	14	0	3	20	9	0	11	10	0	4	0	0	19	16	3	2	13	6	0	2	2	1	4	1	16	4	33	13	12
AL158839.1	1	0	1	2	0	3	1	2	0	0	0	0	0	1	2	0	2	0	4	0	6	0	0	1	1	0	2	0	0	1	0	0	0	0	2	1	0	0	0	0	1	0	1	0	2	1	4	0	1
CTH	146	7	194	59	20	480	253	132	26	13	23	110	418	70	356	422	323	106	77	11	400	2	74	405	286	9	152	358	1	147	16	5	430	363	106	126	277	145	1	147	223	32	21	1	478	14	833	272	210
AL354872.2	3	0	1	2	1	7	5	3	1	0	0	2	4	2	7	6	7	2	2	0	9	0	0	3	1	0	6	11	0	1	1	0	6	3	3	1	1	7	0	0	2	0	0	0	9	0	14	2	2
PTGER3	4	5	36	2	9	22	57	7	4	5	12	30	30	2	26	25	27	14	8	1	26	0	14	5	12	0	26	199	0	14	11	0	91	23	14	34	15	6	0	7	21	1	6	0	23	1	32	7	7
AL031429.1	0	0	0	0	0	0	0	0	0	0	0	0	0	0	0	0	0	0	0	0	0	0	0	0	0	0	0	0	0	0	0	0	0	0	0	0	0	0	0	0	0	0	0	0	0	0	0	0	0
AL031429.2	0	0	0	0	0	0	0	1	0	0	0	0	0	0	0	0	0	0	0	0	0	0	0	0	0	0	0	1	0	0	0	0	1	0	0	0	0	0	0	0	0	0	0	0	0	0	1	0	0
ZRANB2-AS1	21	2	24	11	22	66	14	14	16	22	10	10	14	24	11	14	21	17	25	2	10	3	32	23	15	9	16	30	0	13	18	0	13	27	21	11	76	26	1	16	9	21	8	0	29	11	57	27	12
ZRANB2	78	23	178	57	97	248	96	58	80	115	68	102	99	147	54	123	141	138	190	21	86	17	172	176	101	49	164	179	6	84	103	14	78	157	79	104	464	104	2	121	51	112	45	14	219	73	403	169	73
MIR186	1	0	1	0	2	4	0	0	0	2	1	0	0	1	0	0	0	0	4	0	0	0	0	0	0	0	0	1	0	0	1	1	0	0	1	1	16	0	0	1	1	1	0	0	1	0	2	2	0
ZRANB2-AS2	0	0	0	0	0	0	0	0	0	0	0	0	0	0	0	0	0	0	0	0	0	0	0	0	0	0	0	0	0	0	0	0	0	0	0	0	0	0	0	0	0	1	0	1	0	2	2	0	0
NEGR1	0	0	0	0	0	8	13	0	0	0	0	0	0	2	0	0	0	0	0	0	0	0	0	0	0	0	0	0	0	0	0	0	1	0	0	0	0	0	2	0	0	2	0	0	1	0	1	0	0
GDI2P2	0	0	1	0	2	1	0	0	1	0	0	0	0	0	0	1	0	0	0	0	0	0	0	0	0	0	0	0	0	1	0	0	0	3	1	1	2	1	0	3	3	1	0	0	1	0	1	0	0
RNU6-1246P	0	0	0	0	0	0	0	0	0	0	0	0	0	0	0	0	0	0	0	0	1	0	0	0	0	0	0	0	0	0	0	0	0	0	0	0	0	0	0	0	0	0	0	0	0	0	0	0	0
AL583808.1	2	2	2	2	2	1	4	0	1	0	2	0	0	0	2	0	0	1	0	2	1	0	1	0	2	0	2	0	0	1	1	0	0	0	1	0	6	0	0	1	1	0	0	0	0	1	4	0	2
AL583808.2	0	0	0	0	0	0	0	0	0	0	0	0	0	0	0	0	0	0	0	0	0	0	0	0	0	0	0	0	0	0	1	0	0	0	0	0	0	0	0	0	2	0	0	0	0	0	0	0	0
LRRIQ3	0	0	0	0	0	0	1	0	0	0	0	0	0	0	0	0	0	0	0	0	0	0	0	0	0	0	1	0	0	0	0	0	0	0	0	0	0	0	0	0	0	0	0	0	1	0	1	0	0
FPGT	23	5	3	10	15	17	21	7	7	13	12	3	22	17	4	5	8	0	14	7	7	0	34	20	1	4	15	6	1	9	4	1	1	3	11	5	5	8	0	13	5	36	6	4	4	8	13	8	6
FPGT-TNNI3K	0	0	0	0	0	2	0	0	0	0	0	0	0	0	0	0	0	0	0	0	0	0	0	0	0	1	0	0	0	0	0	0	0	0	0	0	0	0	0	0	0	0	0	0	0	0	0	0	0
TNNI3K	0	0	0	0	0	3	3	0	0	0	0	0	0	0	0	0	0	0	0	0	0	0	0	0	0	1	0	0	0	0	0	0	0	0	0	0	0	0	0	0	0	0	0	0	0	0	0	0	0
AC093158.1	0	0	0	0	0	2	2	0	0	0	0	0	0	0	0	0	0	0	0	0	0	0	0	0	0	0	0	0	0	0	0	0	0	0	0	0	0	0	0	0	0	1	0	0	0	0	0	0	0
AC105271.1	0	0	0	0	0	0	0	0	0	0	0	0	0	0	0	0	0	0	0	0	0	0	0	0	0	0	0	0	0	0	0	0	2	0	0	0	0	0	0	0	0	0	0	0	0	1	1	0	0
LRRC53	0	0	0	0	0	0	0	0	0	0	0	0	0	0	0	0	0	0	0	0	0	0	0	0	0	0	0	0	0	0	0	0	1	0	0	0	0	0	0	0	0	0	0	0	0	0	0	0	0
ERICH3	0	0	0	0	0	0	0	0	6	0	0	0	0	1	0	0	0	0	0	0	0	0	0	0	0	1	0	0	0	0	0	1	1	0	0	0	0	1	0	0	0	1	3	0	0	2	7	0	0
ERICH3-AS1	0	0	0	0	0	0	0	0	2	0	0	0	0	0	0	0	0	0	0	0	0	0	0	0	0	0	0	0	0	0	0	0	1	0	0	0	0	0	0	0	0	0	0	0	0	0	1	0	0
AC135803.1	0	0	0	0	0	0	0	0	0	0	0	0	0	0	0	0	0	1	0	0	0	0	0	0	0	2	0	0	0	0	0	0	0	0	0	0	0	0	0	0	0	0	0	0	0	0	0	0	0
CRYZ	23	3	20	18	12	74	22	5	8	9	3	3	20	28	18	10	15	38	26	3	11	0	30	25	7	13	20	19	1	2	7	4	14	36	7	12	26	20	0	27	3	15	2	2	10	23	42	13	5
TYW3	9	1	4	2	5	11	6	4	9	2	1	2	3	13	3	4	1	2	4	0	1	0	3	1	1	0	5	2	0	1	0	0	0	6	1	3	5	1	0	1	3	3	0	1	2	6	13	1	0
SLC44A5	6	15	116	94	32	836	9	140	9	1	130	61	115	29	47	142	105	212	139	31	123	7	667	15	178	1	640	214	9	715	9	6	40	74	44	118	250	56	0	128	147	74	15	1	2	34	84	11	119
AC093156.1	0	0	1	0	0	4	0	0	0	0	0	2	1	0	2	0	0	1	0	0	0	0	3	2	0	0	6	0	0	0	3	0	0	1	0	1	2	0	0	0	0	0	0	0	0	1	4	0	0
RNU6-503P	1	0	0	0	0	0	0	0	0	0	0	0	1	0	0	0	0	0	0	0	0	0	0	0	0	0	2	0	0	0	0	0	0	0	0	0	0	0	0	0	0	0	0	0	0	0	0	0	0
AL096829.1	1	0	0	0	0	3	0	0	0	0	1	1	0	0	1	1	0	1	0	0	0	0	1	2	2	0	0	0	0	1	1	0	0	1	0	0	0	2	0	0	1	0	0	1	0	1	1	0	0
AL096829.2	3	0	1	1	3	20	1	3	6	2	2	3	0	0	7	0	10	7	8	0	1	0	11	6	7	0	12	10	0	6	4	0	0	6	1	4	13	3	0	6	6	1	3	0	0	2	11	10	3
AL357314.1	3	0	1	0	1	2	0	0	0	0	1	0	0	0	1	0	0	4	0	0	0	0	3	5	0	0	1	0	0	0	0	0	0	1	0	0	0	0	0	0	1	0	33	0	0	0	0	0	0
ACADM	1544	847	1919	902	2828	3716	848	1629	1114	1129	3273	1684	1252	498	1929	1162	2360	2902	4734	389	806	98	6246	6210	1246	94	6597	1331	76	4910	2124	52	397	1675	1591	1576	5190	2322	3	2701	1408	367	1733	24	983	382	4543	3220	1175
DLSTP1	3	3	8	4	18	22	5	0	5	2	6	1	6	3	2	1	10	12	14	3	0	0	34	30	6	0	11	1	2	8	5	0	1	12	6	4	32	8	0	7	7	1	19	1	2	5	24	10	6
RABGGTB	66	38	91	21	46	113	95	95	65	63	73	114	194	100	89	131	103	116	76	41	57	14	89	119	78	32	130	179	9	146	99	5	71	187	69	98	181	81	0	109	141	84	27	7	105	34	322	144	66
MSH4	0	0	0	0	0	0	1	0	0	0	0	0	1	5	0	0	2	0	0	0	0	0	1	0	0	0	0	0	0	0	1	0	0	0	0	0	1	0	0	0	0	8	0	1	0	0	0	1	1
ST6GALNAC3	34	1	1	35	2	4	43	6	20	14	0	0	28	82	2	13	25	0	5	3	8	1	18	19	0	4	2	12	7	6	11	0	1	3	10	0	1	7	0	0	12	73	1	1	1	65	66	8	15
AC103592.1	3	0	0	0	0	0	2	0	0	0	0	0	3	2	0	0	4	0	0	0	0	0	2	0	0	0	0	0	0	0	0	0	0	0	0	0	0	0	0	0	1	2	0	0	0	8	8	1	0
AC104458.1	0	0	0	0	0	0	0	0	0	0	0	0	0	1	0	0	0	0	0	0	0	0	0	2	0	0	0	0	0	0	0	0	0	0	0	0	0	0	0	0	0	0	0	0	0	0	0	0	0
TPI1P1	7	0	8	4	14	22	17	8	4	8	7	13	9	7	13	15	10	5	15	1	6	1	8	8	8	4	10	4	3	6	12	0	13	18	5	8	7	6	0	10	7	10	2	0	27	1	39	14	4
AC099060.1	0	0	0	0	0	0	0	0	0	0	0	0	0	0	0	0	0	0	0	0	0	0	0	0	0	0	0	0	0	0	0	0	0	0	0	0	0	0	0	0	0	0	0	0	0	0	0	0	0
ST6GALNAC5	0	0	0	0	0	0	1	0	0	0	0	0	0	12	0	0	0	0	0	0	0	0	0	0	0	10	0	0	0	0	0	8	0	0	0	0	0	0	0	0	0	0	0	0	0	10	10	0	0
MIR7156	0	0	0	0	0	0	0	0	0	0	0	0	0	0	0	0	0	0	0	0	0	0	0	0	0	0	0	0	0	0	0	0	0	0	0	0	0	0	0	0	0	0	0	0	0	0	0	0	0
AL035409.1	0	0	0	0	0	0	0	0	0	0	0	0	0	1	0	0	0	0	0	0	0	0	0	0	0	0	0	0	0	0	0	0	0	0	0	0	0	0	0	0	0	0	0	0	0	1	1	0	0
PIGK	27	3	2	6	6	16	26	10	5	15	3	7	28	42	1	9	11	5	12	1	4	1	28	22	1	3	8	8	4	6	11	0	3	4	6	0	2	5	0	7	3	29	9	0	1	17	21	5	10
AC113935.1	1	1	0	1	1	2	5	4	4	4	2	6	2	0	4	3	1	1	3	0	3	0	0	2	1	0	2	5	0	0	3	0	2	1	6	2	1	1	0	4	1	2	0	0	4	0	10	3	2
AC093433.1	1	0	0	0	0	0	0	0	0	0	0	0	0	0	0	0	0	0	0	0	0	0	0	0	0	0	0	0	0	0	0	0	0	0	0	0	0	0	0	0	0	1	0	0	0	0	0	0	0
AK5	0	0	0	0	0	1	4	0	0	0	0	0	0	1	0	3	0	0	0	0	0	0	0	0	0	0	0	0	0	0	0	0	0	0	0	0	0	0	0	0	0	2	0	0	0	2	2	0	0
ZZZ3	22	4	7	3	8	31	33	8	18	9	0	5	20	35	8	15	4	9	15	1	4	3	20	12	5	7	27	10	1	8	14	4	9	16	10	7	15	8	0	16	15	15	5	3	11	25	44	18	14
RNA5SP20	0	0	0	0	0	0	0	0	0	0	0	0	0	0	0	0	0	0	0	0	0	0	0	0	0	0	0	0	0	0	0	0	0	0	0	0	0	0	0	0	0	0	0	0	0	0	0	0	0
RN7SL370P	0	0	0	0	0	0	0	0	0	0	0	0	0	0	0	0	0	0	0	0	0	0	0	0	0	0	0	0	0	0	0	0	0	0	0	0	0	0	0	0	0	0	0	0	0	0	0	0	0
USP33	190	55	35	100	98	111	178	61	91	145	40	27	232	254	51	58	130	62	94	59	23	12	286	380	13	62	141	52	17	65	116	12	36	59	48	44	98	131	2	66	58	345	66	21	33	167	241	98	93
MIGA1	17	5	3	9	7	13	15	7	11	15	1	2	14	26	10	9	11	3	9	1	5	0	16	19	10	3	10	3	1	7	19	3	0	9	6	4	12	12	0	4	8	25	6	1	7	12	25	9	7
AC138392.1	1	0	0	0	0	0	2	0	0	0	0	2	1	0	0	0	0	0	0	0	0	0	0	0	0	0	0	1	0	0	1	0	0	0	0	0	0	0	0	0	0	0	0	0	0	0	0	0	0
NSRP1P1	0	0	0	0	0	0	2	0	0	0	0	0	0	2	0	0	0	0	0	0	0	0	0	0	0	0	0	0	0	0	1	0	0	0	0	0	0	0	0	1	0	2	1	0	0	1	2	0	1
HSPE1P25	0	0	0	0	0	0	0	0	0	0	0	0	0	0	0	0	0	0	0	0	0	0	0	0	0	0	0	0	0	0	0	0	0	0	0	0	0	0	0	0	0	1	0	0	0	0	0	0	0
NEXN-AS1	0	0	0	0	0	2	2	0	0	0	0	0	0	1	0	1	0	0	2	0	0	0	0	0	0	1	0	0	0	0	0	0	2	0	0	0	0	0	0	0	0	0	0	0	0	1	1	0	1
NEXN	1	0	0	0	0	59	42	0	1	0	0	0	2	1	0	2	2	0	1	0	0	0	1	1	0	1	0	1	0	0	0	0	6	0	0	0	1	1	2	0	0	2	0	0	2	1	3	0	1
FUBP1	123	33	44	86	33	125	155	66	86	81	17	31	79	338	49	56	50	57	60	38	27	7	141	165	38	54	93	31	4	37	86	4	33	70	57	13	115	83	0	63	36	233	46	16	49	131	230	143	62
DNAJB4	21	8	7	18	5	34	39	6	17	11	11	7	17	35	3	7	7	12	20	0	3	0	40	37	4	4	45	7	2	11	8	1	6	1	28	1	17	11	0	6	8	19	34	1	4	35	56	15	18
GIPC2	0	0	0	0	0	3	1	1	0	1	0	2	0	0	0	0	0	0	0	0	1	0	0	1	0	0	1	0	0	3	0	0	0	1	0	1	0	1	0	0	0	0	0	0	0	0	1	0	0
AC103591.3	0	0	0	0	0	0	0	0	0	0	0	0	0	6	0	2	0	0	0	0	0	0	0	0	0	1	0	0	0	0	0	0	0	0	0	0	0	0	0	0	0	1	0	0	0	0	0	0	0
AC103591.1	0	0	0	0	0	0	0	0	0	0	0	0	0	0	0	0	0	0	0	0	0	0	0	0	0	0	0	0	0	0	0	0	0	0	0	0	0	0	0	0	0	0	0	0	0	0	0	0	0
MGC27382	0	0	1	0	0	0	0	0	0	0	0	0	0	0	0	0	0	0	0	0	0	0	0	0	0	0	0	0	0	0	0	0	0	0	0	0	1	0	0	0	0	0	0	0	0	0	0	0	0
PTGFR	0	0	0	0	0	7	2	1	0	0	0	0	0	0	0	0	0	0	0	0	0	0	0	0	0	0	0	0	0	0	0	0	0	0	0	0	0	0	0	0	0	0	0	0	0	0	1	0	0
IFI44L	95	41	4	382	129	21	724	24	12	12	4	3	160	163	770	90	22	8	8	5	14	2	102	59	3	9	28	24	1	42	51	0	9	17	14	2	465	21	0	15	109	48	7	0	7	250	270	4	13
IFI44	191	29	17	115	520	127	326	65	31	20	39	21	324	98	279	75	110	62	144	10	31	0	662	505	25	11	273	17	1	422	84	2	15	66	32	14	189	90	0	203	77	52	127	2	43	188	419	33	37
AC104837.2	0	1	0	0	0	1	2	0	0	0	0	0	0	3	4	1	0	0	0	0	0	0	0	1	0	0	0	0	0	1	0	0	0	0	0	0	0	1	0	0	1	0	0	0	0	4	4	0	0
ADGRL4	0	0	0	0	0	3	8	0	1	0	0	0	0	0	0	0	0	0	0	0	0	0	0	0	0	1	0	0	0	0	0	0	2	0	0	0	0	0	0	0	0	0	1	0	0	2	2	0	0
AL353651.1	0	0	0	0	0	0	0	0	0	0	0	0	0	0	0	0	0	0	0	0	0	0	0	0	0	0	0	0	0	0	0	0	1	0	0	0	0	0	0	0	0	0	0	0	0	0	0	0	0
AC098657.1	0	0	0	0	0	0	0	0	0	0	0	0	0	0	0	0	0	0	0	0	0	0	0	1	0	0	0	0	0	0	0	0	0	0	0	0	0	0	0	0	0	0	0	0	0	1	1	0	0
AL606519.1	0	0	0	0	0	0	0	0	0	0	0	0	0	0	0	0	0	0	0	0	0	0	0	0	0	0	0	0	0	0	0	0	0	0	0	0	0	0	0	0	0	0	0	0	0	0	0	0	0
LINC01781	0	0	0	0	0	0	0	0	0	0	0	0	0	0	0	0	0	0	0	0	0	0	0	0	0	0	0	0	0	0	0	0	0	0	0	0	0	0	0	0	0	0	0	0	0	0	0	0	0
AL357632.1	1	0	0	2	0	0	1	0	1	1	0	0	0	6	0	0	1	0	0	1	0	0	0	0	0	0	0	0	0	1	0	0	0	0	0	0	0	2	0	1	0	2	0	0	0	0	0	0	4
ADGRL2	41	24	76	124	382	660	99	78	65	20	56	36	210	34	38	61	75	108	105	79	48	12	304	398	51	103	112	43	19	71	71	8	79	120	56	207	162	92	1	138	70	133	341	15	74	90	242	91	47
AL138799.1	0	0	0	1	2	0	0	0	0	0	0	0	0	1	0	0	0	0	0	0	0	0	1	0	0	0	0	0	0	0	1	0	0	0	0	0	1	1	0	0	0	1	0	0	0	1	1	0	0
AL138799.3	0	0	1	0	0	0	0	0	0	0	0	0	0	0	0	0	0	0	0	0	0	0	0	0	0	0	0	0	0	0	0	0	0	0	0	0	0	0	0	0	0	0	0	0	0	0	0	0	1
ST13P20	0	1	0	3	8	5	1	2	0	2	3	2	1	1	0	1	1	1	6	4	1	0	5	6	1	0	5	2	1	2	0	3	1	3	2	0	2	0	0	8	3	0	21	1	5	2	9	1	0
LINC01362	0	0	0	0	0	0	0	0	0	0	0	0	0	0	0	0	0	0	0	0	0	0	0	0	0	0	0	0	0	0	1	0	0	0	0	0	0	0	0	0	0	0	1	0	0	0	0	0	0
LINC01361	0	0	0	0	0	0	0	0	0	0	0	0	0	0	0	0	0	0	0	0	0	0	0	0	0	0	0	0	0	0	0	0	0	1	0	0	0	0	0	0	0	0	0	0	0	2	2	0	0
LINC01712	0	0	0	0	0	0	0	0	0	0	0	0	0	0	0	0	0	0	0	0	0	0	0	0	0	0	0	0	0	0	0	0	0	0	0	0	0	0	0	0	0	0	0	0	0	0	0	0	0
LINC01725	0	0	0	0	0	1	1	0	0	0	0	0	0	0	0	0	0	0	0	0	0	0	0	0	0	0	0	0	0	0	0	0	0	0	0	0	0	1	0	1	0	0	0	0	0	0	0	0	0
AL035706.1	0	0	0	0	0	0	0	0	0	0	0	0	0	0	0	0	0	0	0	0	0	0	0	0	0	0	0	0	0	0	0	0	0	0	0	0	0	0	0	0	0	0	0	0	0	0	0	0	0
TTLL7	2	1	1	0	2	15	3	0	11	2	0	2	3	1	0	4	6	1	4	0	0	0	5	4	2	0	4	1	0	3	9	1	0	1	2	0	0	3	1	3	4	3	1	1	3	7	15	1	0
TTLL7-IT1	0	0	0	0	0	0	1	0	0	0	0	0	0	0	0	0	0	0	0	0	0	0	0	0	0	0	0	0	0	0	0	0	0	0	0	0	0	0	0	0	0	0	0	0	0	0	2	0	0
AL359504.2	0	0	0	0	0	0	0	0	0	0	0	0	0	0	0	0	0	0	0	0	0	0	0	0	0	0	0	0	0	0	1	0	0	0	0	0	0	0	0	0	0	0	0	0	0	1	1	0	1
PRKACB	115	45	30	35	115	97	32	17	64	30	156	11	54	61	9	20	14	98	38	12	12	2	135	187	9	21	403	115	3	82	49	2	5	5	9	14	13	105	0	64	26	39	39	4	33	45	112	14	32
AL359504.1	0	0	0	0	0	0	0	0	0	0	0	0	0	0	0	0	0	0	0	0	0	0	0	0	0	0	0	0	0	0	0	0	0	0	0	0	0	0	0	0	0	0	0	0	0	0	0	0	0
AL450063.1	0	0	0	0	0	0	0	0	0	0	0	0	0	0	0	0	0	0	0	0	0	0	0	0	0	0	0	0	0	0	0	0	0	0	0	0	0	0	0	0	0	0	0	0	0	0	0	0	0
SNORA2	3	0	2	0	2	1	0	0	1	0	1	4	1	0	0	3	0	3	1	1	2	2	3	1	1	1	2	3	0	0	3	0	1	1	0	3	0	1	0	1	3	3	0	0	2	0	4	2	0
SAMD13	0	0	0	0	0	0	0	0	0	0	0	0	0	0	0	0	0	0	0	0	0	0	0	0	0	0	0	0	0	0	0	0	0	0	0	0	0	0	0	0	0	0	0	0	0	1	1	0	0
AL359273.1	0	0	0	0	0	0	0	0	0	0	0	0	0	0	0	0	0	0	0	0	0	0	0	0	0	0	0	0	0	0	0	0	0	0	0	0	0	0	0	0	0	0	0	0	0	0	0	0	0
UOX	0	0	0	0	0	0	0	0	0	0	0	0	0	0	0	0	0	0	0	0	0	0	0	0	0	0	0	0	0	0	0	0	0	0	0	0	0	0	0	0	0	0	0	0	0	0	0	0	0
DNASE2B	0	0	0	0	0	0	0	0	1	0	0	0	0	0	0	0	0	0	0	0	0	0	0	0	0	0	0	0	0	0	0	0	1	0	0	0	0	0	0	0	0	0	0	0	0	1	1	0	0
RPF1	24	6	4	9	3	10	22	5	5	12	0	0	23	39	3	4	4	1	3	3	4	0	35	14	2	4	9	6	1	3	7	0	1	4	3	0	0	12	0	5	6	27	0	1	0	29	34	4	4
GNG5	555	126	104	416	322	494	499	172	301	346	92	93	717	643	179	225	421	180	168	81	106	13	1033	678	100	109	389	275	26	310	272	7	100	246	248	88	182	335	0	437	204	437	175	13	258	380	912	311	323
SPATA1	414	43	46	212	69	79	311	94	122	250	58	48	418	476	99	161	229	35	73	37	49	14	229	388	40	54	145	137	17	120	140	6	28	66	91	30	76	105	0	96	119	587	46	11	69	252	407	111	181
CTBS	1094	95	123	537	170	196	717	210	302	541	135	127	1091	1175	230	405	606	99	199	81	153	21	564	875	91	121	441	376	41	338	384	7	74	223	223	79	232	303	3	246	253	1386	132	30	142	650	981	286	476
LINC01555	0	0	0	1	0	0	0	0	0	0	0	0	0	1	0	0	0	0	0	0	0	0	0	0	0	0	0	0	0	0	0	0	0	0	0	0	0	0	0	0	0	0	0	0	0	0	0	0	0
SSX2IP	2	2	1	2	1	14	8	0	3	2	1	0	6	9	2	0	1	2	0	0	1	0	1	4	1	1	2	4	0	3	3	0	9	3	0	0	4	4	0	1	2	9	5	0	1	5	7	1	0
LPAR3	26	13	27	12	58	117	45	20	36	21	34	29	35	19	45	42	67	42	51	15	49	4	101	67	26	10	103	29	3	141	26	7	38	49	33	34	28	32	1	89	43	22	36	0	43	13	135	18	32
MCOLN2	8	0	1	3	0	1	4	0	0	5	4	0	14	24	0	6	0	0	0	0	1	0	6	4	0	5	1	1	1	0	4	0	0	1	1	0	1	1	0	2	0	20	0	2	0	10	11	1	7
WDR63	0	0	0	0	0	1	0	0	0	0	0	0	0	0	0	0	0	1	0	0	2	0	0	0	0	0	0	0	0	0	0	0	0	0	0	0	0	0	0	0	0	0	0	0	0	0	0	0	0
MCOLN3	0	0	0	1	0	0	5	1	1	0	0	0	0	2	0	0	2	0	0	0	0	0	0	0	0	0	0	1	0	0	0	0	0	0	0	0	0	0	0	0	0	2	0	1	0	0	0	0	0
AL603750.1	0	0	0	0	0	0	0	0	3	2	0	0	0	0	0	0	0	0	0	1	1	0	0	1	0	1	1	0	0	0	1	0	0	0	0	0	0	0	0	1	0	0	2	0	0	0	1	0	0
SYDE2	11	5	1	8	1	13	10	4	2	8	3	14	3	4	4	3	5	16	23	1	1	0	5	5	0	0	13	8	0	8	22	1	2	5	2	12	13	12	0	11	19	3	2	0	5	4	28	11	7
C1orf52	108	22	93	17	78	208	87	142	53	139	33	170	81	90	88	49	92	139	437	17	77	5	230	75	99	22	170	147	6	78	126	7	36	211	220	65	460	105	1	197	35	95	49	2	94	53	302	208	57
BCL10	2190	683	1501	1157	2874	4079	1839	1166	1069	1571	1310	1928	2398	999	1412	1043	1996	1781	3765	425	1004	218	5037	4349	980	1092	2243	1403	110	3832	1702	151	1263	2785	2573	1032	2835	2207	4	2926	1202	1333	1308	94	1332	594	6570	2114	979
AL078459.1	7	11	10	12	10	20	3	27	3	24	2	14	10	6	5	2	14	15	14	1	11	2	31	15	11	1	15	8	0	14	22	0	6	9	23	6	29	17	0	36	11	2	17	1	10	4	33	11	17
DDAH1	123	32	92	99	40	198	677	527	72	126	12	170	119	71	197	120	465	65	159	45	69	12	108	52	118	35	418	1016	5	58	133	18	119	160	177	198	156	86	4	97	132	50	109	30	392	87	624	116	50
AL360219.1	0	0	0	0	0	0	0	1	0	0	0	0	0	0	0	0	0	0	0	0	0	0	0	0	0	0	0	1	0	0	0	0	0	0	0	0	0	0	0	0	0	0	0	0	0	0	0	0	0
AC092807.3	0	0	0	0	0	1	0	0	0	0	0	0	0	0	0	0	0	0	0	0	0	0	0	0	0	0	1	0	0	0	0	0	0	0	0	0	0	0	0	0	0	0	2	0	0	1	1	0	0
AC092807.2	0	0	0	0	0	0	0	0	0	0	0	0	1	0	0	0	0	0	0	0	0	0	0	0	0	0	0	0	0	0	0	0	0	0	0	0	0	0	0	0	0	0	0	0	0	0	0	0	0
CYR61	1027	89	405	223	421	2024	434	455	325	537	198	450	327	114	564	78	1261	552	2661	70	298	67	1473	912	650	212	538	370	38	416	802	129	260	714	2051	250	2754	512	9	1110	161	335	329	66	271	190	1575	734	332
ZNHIT6	1	0	4	0	1	4	4	1	2	4	0	0	2	6	2	1	2	0	2	0	1	0	4	0	2	2	1	4	0	0	0	0	1	3	2	1	1	2	0	2	0	7	3	0	3	5	10	1	5
COL24A1	0	0	0	0	0	2	7	0	0	0	0	0	2	7	1	0	0	0	0	0	0	0	4	0	0	3	0	0	0	1	0	0	0	0	0	0	0	0	0	0	0	5	0	0	0	7	7	0	0
ODF2L	334	65	190	79	94	242	137	156	190	127	105	59	146	243	84	161	123	257	340	54	135	12	259	253	204	59	286	128	18	181	156	12	128	370	87	94	461	181	1	278	108	572	113	25	247	182	778	159	130
MIR7856	0	0	0	0	0	1	0	0	0	0	0	0	0	0	1	0	0	0	1	0	0	0	0	0	0	0	0	0	0	0	0	0	0	1	0	0	1	0	0	0	0	0	0	0	0	0	0	0	1
AC119749.1	0	1	0	0	0	0	0	0	0	0	0	0	0	1	0	0	0	0	0	0	0	0	0	0	0	0	0	0	0	0	0	0	0	0	0	0	0	0	0	0	0	0	0	0	0	0	0	0	1
CLCA2	51	26	76	221	529	170	39	41	39	56	136	38	477	12	29	47	100	51	159	28	113	6	1160	1248	53	51	392	74	20	150	55	7	30	73	84	61	67	52	1	120	35	97	49	5	51	39	188	45	92
CLCA1	0	0	0	2	1	0	0	1	0	0	0	0	0	1	0	0	0	0	1	0	0	0	0	1	0	1	0	0	1	0	0	0	0	0	2	0	0	1	0	0	0	0	0	0	0	0	0	0	0
CLCA4	4340	903	3418	2998	13372	9349	2525	1923	1872	2255	6864	4194	6557	844	2909	3327	5149	6440	9076	1178	921	82	18308	17324	3315	1954	6163	1224	420	8250	7206	183	852	7238	5641	3566	8805	6882	8	12912	2578	1929	8249	96	4627	2135	10393	5213	2046
CDCA4P2	0	0	0	2	0	0	0	0	1	0	1	0	1	1	0	0	0	0	0	0	0	0	3	2	0	0	0	0	0	0	0	0	0	0	0	0	0	1	0	0	0	0	5	0	0	0	0	0	0
AL356270.1	296	80	275	217	1305	580	218	170	115	211	578	365	464	67	270	242	354	411	608	65	50	6	1076	1134	218	110	394	72	27	574	515	8	56	566	408	225	490	435	0	898	177	132	539	5	333	132	718	335	126
CLCA3P	3	1	2	5	19	2	3	1	3	1	7	1	12	2	0	0	1	1	0	2	0	0	43	74	1	2	0	0	0	15	3	0	0	2	3	0	0	9	0	5	0	11	15	0	1	3	6	1	2
AL049597.2	4	1	1	0	0	1	1	1	0	1	2	0	3	1	0	2	0	0	0	0	0	0	3	4	0	0	1	0	0	0	0	0	0	0	1	1	0	2	0	2	1	3	1	0	1	2	3	0	1
SH3GLB1	1739	224	216	779	469	495	1345	403	393	779	200	186	1940	1303	271	521	773	311	341	189	228	39	1508	1812	165	253	473	521	94	465	724	26	130	489	403	143	504	556	3	596	325	1810	365	50	320	727	1401	543	805
AL049597.1	0	0	0	0	0	0	0	0	0	0	0	0	0	0	0	0	0	0	0	0	0	0	0	0	0	0	0	2	0	0	0	0	0	0	0	0	0	0	0	0	0	0	0	0	0	0	0	0	0
SELENOF	375	56	83	221	209	145	282	107	144	207	123	99	339	406	82	122	156	134	122	29	60	5	448	397	71	57	214	133	18	145	187	9	36	93	134	71	69	159	0	206	87	383	110	9	78	199	381	93	196
HS2ST1	170	12	15	62	20	39	108	30	28	73	15	18	153	145	28	44	53	15	32	8	13	5	117	108	11	21	22	45	3	52	49	6	15	34	39	23	17	50	1	23	28	201	18	7	18	53	98	31	82
AL121989.1	2	0	0	0	0	2	11	0	2	1	0	0	5	0	1	3	2	0	1	0	2	0	1	2	0	1	1	1	0	0	0	0	0	0	0	0	0	0	0	0	0	8	0	0	0	4	4	2	0
AC093155.3	0	1	0	0	0	0	1	1	0	0	0	0	0	1	0	1	1	0	0	1	0	0	0	0	0	0	0	0	0	0	0	0	0	0	0	0	1	0	0	0	0	2	0	0	0	0	0	0	0
AC093155.2	0	0	0	0	0	0	1	0	0	0	0	0	2	2	0	0	0	0	0	0	0	0	0	1	0	0	0	0	0	0	0	0	1	0	2	0	0	0	0	1	0	7	0	0	0	0	1	0	0
AC093155.1	5	0	0	0	0	0	2	0	0	0	0	0	1	2	1	0	0	0	0	0	0	0	0	0	0	0	0	0	1	0	1	0	1	1	0	0	0	0	0	1	0	5	1	0	0	4	4	0	1
LINC01140	0	0	0	0	0	1	1	0	0	0	0	0	0	0	0	0	0	0	0	0	0	0	0	0	0	0	0	2	0	0	0	0	0	0	0	0	0	0	0	0	0	2	0	0	0	0	0	0	0
LMO4	113	42	107	23	28	225	146	130	124	63	10	97	450	120	63	137	83	134	115	29	120	20	72	72	76	40	128	294	3	48	64	3	208	134	65	160	120	108	0	90	138	78	25	8	218	39	378	158	54
LINC01364	0	0	0	0	0	0	0	0	0	0	0	2	0	0	0	0	0	0	0	0	0	0	0	1	0	0	0	0	0	0	0	0	0	0	0	0	0	0	0	0	0	0	1	0	0	0	0	1	0
RNA5SP52	0	0	1	0	0	0	0	0	0	0	0	0	0	0	0	0	0	0	0	0	0	0	0	0	0	0	0	0	0	0	0	0	0	0	0	0	0	0	0	0	0	0	0	0	0	0	0	0	0
AL445437.1	0	0	0	0	0	0	0	0	0	0	0	0	0	0	0	0	0	0	0	0	0	0	0	0	0	0	0	0	0	0	0	0	0	0	0	0	0	0	0	0	0	0	0	0	0	0	0	0	0
AL049861.1	0	0	0	0	0	0	0	0	0	0	0	0	0	0	0	0	0	0	0	0	0	0	0	0	0	0	0	0	0	0	0	0	0	0	0	0	0	0	0	0	0	0	0	0	0	0	0	0	0
RN7SL583P	0	0	0	0	0	0	0	0	0	0	0	0	0	1	0	0	0	0	0	0	0	0	0	0	0	0	0	0	0	0	0	0	0	0	0	0	0	0	0	0	0	0	0	0	0	0	0	0	0
PKN2-AS1	2	3	0	0	0	3	2	0	2	1	4	0	4	2	2	0	2	0	6	1	1	0	4	5	1	0	2	1	1	1	1	0	0	0	0	0	2	2	0	2	0	1	0	0	0	5	6	5	2
PKN2	1425	635	1042	920	1314	3612	973	993	956	1141	554	920	1413	1097	914	483	1054	2036	1978	473	848	131	2790	3274	821	610	2147	1117	93	1416	1033	60	499	1151	1000	933	2291	1384	2	1629	550	1818	885	64	1254	606	3142	1673	748
RNU6-125P	4	3	1	0	1	6	1	3	3	2	2	0	0	4	2	2	1	2	4	2	0	0	9	5	3	1	3	0	0	2	5	0	0	1	1	1	17	2	0	5	2	16	2	1	7	0	8	3	3
ELOCP19	8	1	0	3	3	12	17	0	6	7	1	2	2	14	3	3	7	6	6	4	3	0	7	8	5	7	10	2	0	5	5	1	1	1	1	2	14	5	0	8	6	36	5	1	4	11	19	2	5
GTF2B	383	104	189	149	449	555	292	306	256	222	219	179	423	334	181	187	230	358	340	35	91	32	677	942	141	89	477	240	17	410	441	8	83	330	186	234	584	267	1	466	134	386	190	10	365	161	753	440	183
AL445991.1	1	0	1	0	0	0	4	0	0	0	0	0	1	1	0	1	0	0	0	0	0	0	0	0	1	0	0	0	0	0	1	0	0	0	0	0	0	0	0	0	0	5	0	0	0	1	2	0	1
KYAT3	91	10	9	34	17	40	75	34	32	56	4	29	76	189	29	55	45	19	31	3	20	4	68	54	15	22	32	28	1	21	49	1	9	49	42	22	49	39	0	26	38	162	15	2	43	64	134	62	34
RBMXL1	146	5	9	54	14	14	154	23	48	91	6	8	125	219	21	41	77	13	23	10	18	3	86	97	16	41	44	34	11	17	48	1	6	20	49	4	13	33	1	13	40	302	10	6	10	89	107	32	75
GBP3	168	45	12	78	62	64	606	18	24	32	8	3	189	451	102	97	7	4	2	2	21	2	224	317	6	61	40	37	10	10	41	0	20	26	39	1	95	37	0	1	29	237	47	2	13	157	178	6	19
GBP1	2209	223	75	1767	318	187	7509	266	337	491	59	34	4159	4959	1075	760	751	12	134	75	289	28	1109	2150	35	380	117	420	96	201	897	5	56	219	487	10	779	255	2	27	555	4042	401	16	36	1537	1629	138	387
PTGES3P1	26	4	1	4	4	3	112	4	7	15	0	1	17	69	11	5	13	0	2	0	3	1	14	16	3	9	4	4	2	2	12	0	0	5	3	0	5	6	0	3	7	64	2	1	1	20	21	2	7
GBP2	3310	353	143	1330	383	268	6547	378	728	1447	149	86	3579	7102	689	926	1193	71	235	131	422	40	1732	2871	131	906	275	904	165	264	1379	19	80	396	626	37	504	673	5	179	629	6689	376	50	168	1509	1910	548	906
GBP7	6	0	0	0	1	0	12	0	0	0	0	0	4	7	2	3	0	0	0	0	0	0	4	8	0	0	1	1	0	0	0	0	1	1	0	0	2	0	0	0	0	4	1	0	1	0	1	0	0
GBP4	278	17	12	235	205	48	951	22	34	76	30	8	936	419	177	56	67	13	28	7	29	4	364	684	9	16	18	50	6	49	142	1	9	26	38	5	146	50	1	16	58	404	44	1	5	213	253	20	47
AC099063.4	13	2	1	4	10	3	70	1	2	6	1	1	28	40	10	8	1	0	2	0	2	1	15	17	1	4	0	4	0	1	10	0	1	2	1	0	1	3	0	3	1	24	3	1	0	9	9	1	3
AC099063.3	0	0	0	0	0	0	0	0	0	1	0	0	0	3	0	0	0	0	0	0	0	0	0	0	0	0	0	0	0	0	0	0	0	0	0	0	0	0	0	0	0	0	0	0	0	0	0	0	0
GBP5	1912	154	57	1395	288	119	16140	177	384	566	59	23	4073	11435	1411	374	713	12	135	58	208	19	1303	1981	48	360	98	649	120	203	834	6	20	182	398	5	974	334	4	95	510	7587	573	37	43	1845	1938	177	402
AC099063.1	112	7	1	65	11	3	803	12	14	43	7	2	219	545	101	13	47	0	10	4	11	1	72	119	6	19	4	46	5	8	62	1	2	8	16	0	51	13	0	5	23	400	27	4	5	82	88	10	20
BX119321.1	0	0	0	0	0	0	1	0	0	0	0	0	0	0	0	0	0	0	0	0	0	0	0	0	0	0	0	0	0	0	0	0	0	0	0	0	0	0	0	0	0	1	0	0	0	0	0	0	0
GBP6	36	6	31	11	20	90	86	23	13	29	9	21	66	39	28	27	27	25	48	13	20	3	66	70	19	13	51	52	2	37	30	3	21	52	31	35	53	42	0	47	17	46	9	4	37	11	76	40	14
CAPNS1P1	0	0	1	0	0	0	2	0	0	0	0	0	0	1	0	0	1	0	0	0	1	0	0	0	0	0	0	0	0	0	0	0	0	0	0	0	0	0	0	0	0	0	0	0	0	0	0	0	0
GBP1P1	6	1	3	5	6	14	34	3	2	2	1	5	10	9	12	5	3	5	3	2	5	1	5	10	6	5	6	6	3	1	17	0	5	10	11	4	20	4	0	8	5	19	8	0	5	3	13	10	2
LRRC8B	63	15	21	61	81	14	47	10	43	28	94	9	150	89	10	33	26	16	5	4	11	0	237	178	8	16	49	26	2	34	21	0	13	8	28	26	11	46	0	42	18	90	48	2	17	31	82	11	26
FLJ27354	6	1	2	7	10	2	2	3	11	1	9	0	18	5	1	2	1	1	0	0	0	0	19	18	0	2	1	3	0	3	1	0	0	0	2	4	0	4	0	1	2	7	6	1	2	7	10	1	2
AC093423.2	1	0	0	0	0	0	1	0	0	0	0	0	0	1	0	0	0	0	0	0	0	0	0	0	0	0	0	0	0	0	0	0	0	0	0	0	0	0	0	0	0	0	0	0	0	1	1	0	0
LRRC8C	14	3	1	8	4	4	40	5	6	16	0	0	20	60	11	13	6	0	3	0	1	0	20	8	1	7	4	3	1	5	11	0	3	6	2	1	0	2	1	4	5	23	2	3	0	24	24	4	12
AC093423.1	0	0	0	0	0	0	3	0	0	0	0	0	0	0	0	0	0	0	0	0	0	0	0	1	0	0	0	0	0	0	0	0	0	0	0	0	0	0	0	0	0	1	0	0	0	1	1	0	0
AC099568.1	0	0	0	0	0	0	0	0	0	0	0	0	0	0	0	0	0	0	0	0	0	0	0	0	0	0	0	0	0	0	0	0	0	0	0	0	0	0	0	0	0	0	0	0	0	0	0	0	1
AC099568.2	0	0	0	0	0	0	0	0	0	0	0	0	0	0	0	0	0	0	0	0	0	0	0	0	0	0	0	0	0	0	0	0	0	0	0	0	0	0	0	1	0	0	0	0	0	0	0	0	0
LRRC8D	13	1	0	7	1	5	16	4	7	5	0	0	16	10	7	4	1	0	2	2	1	0	12	10	0	4	3	1	1	2	3	0	3	1	3	3	3	1	0	1	2	16	0	3	1	8	9	3	5
AL391497.1	0	0	0	0	0	0	0	0	0	0	0	0	0	0	0	0	0	0	0	0	0	0	0	0	0	0	0	0	0	0	0	0	0	0	0	0	0	0	0	0	0	1	0	0	0	0	0	0	0
RN7SKP272	0	0	0	0	0	0	0	0	0	0	0	0	0	0	0	0	0	0	0	0	0	0	0	0	0	0	0	0	0	0	0	0	0	0	0	0	0	0	0	0	0	0	0	0	0	0	0	0	0
GEMIN8P4	1	1	1	1	1	1	2	1	3	0	0	0	7	1	0	3	0	1	2	1	1	0	7	8	0	2	2	1	0	1	0	0	0	0	0	2	1	0	0	6	1	0	3	1	3	0	5	0	0
ZNF326	21	10	20	23	141	49	55	17	32	12	14	22	89	73	22	67	21	67	51	6	15	2	185	238	13	14	24	47	2	72	27	2	22	57	29	76	37	49	0	70	28	52	51	5	55	35	123	20	16
AL590094.1	0	0	0	0	0	3	0	0	0	0	0	0	0	0	0	0	0	0	0	0	0	0	0	0	0	0	0	0	0	0	0	0	0	0	0	0	0	0	0	0	0	0	0	0	0	0	0	0	0
LINC01763	0	0	0	0	0	0	0	0	1	0	0	0	0	1	0	0	0	0	0	0	0	0	0	0	0	0	0	0	0	0	0	0	0	0	0	0	0	0	0	0	0	0	0	0	0	0	0	0	0
AC091614.1	0	0	0	0	0	0	0	0	0	0	0	0	0	0	0	0	0	0	0	0	0	0	0	0	0	0	0	0	0	0	0	0	0	0	0	0	0	0	0	0	0	0	0	0	0	0	0	0	0
PHKA1P1	0	0	0	0	0	0	0	0	1	0	0	0	0	0	0	0	0	1	0	0	0	0	0	0	0	0	0	0	0	0	1	0	0	0	0	0	0	0	0	0	0	1	0	0	0	1	1	0	0
ZNF644	209	90	138	66	175	345	147	161	219	129	161	204	206	219	82	178	91	303	271	9	88	3	385	422	116	32	402	192	8	190	277	4	107	171	113	257	299	206	3	373	147	145	202	11	154	127	491	310	114
HFM1	0	0	0	0	0	2	4	0	0	0	0	0	0	0	0	0	0	0	1	0	0	0	0	0	0	0	0	0	0	0	0	0	1	0	0	0	0	0	0	0	0	0	0	0	0	0	0	0	0
CDC7	1	0	1	2	0	3	1	0	0	2	1	0	9	1	1	0	3	1	1	0	0	0	8	14	1	0	0	1	0	0	1	1	0	1	1	0	1	2	0	0	2	7	3	1	2	1	5	0	2
WDR82P2	0	0	0	0	0	0	0	0	0	0	0	0	0	0	0	0	0	0	0	0	0	0	0	0	0	0	0	0	0	0	0	0	0	0	0	0	0	0	0	0	0	0	0	0	0	0	0	0	0
HSP90B3P	0	0	0	0	0	0	0	0	0	0	0	0	0	0	0	0	0	0	0	0	0	0	0	0	0	0	0	0	0	0	0	0	1	0	0	0	0	0	0	0	0	1	0	0	0	1	1	0	0
TGFBR3	4	1	2	1	2	31	21	9	2	6	1	2	9	10	3	3	2	8	6	0	6	0	4	2	1	1	5	0	0	5	4	0	5	7	7	8	5	5	0	1	1	7	0	0	8	6	23	10	2
RN7SL653P	1	0	0	0	0	0	0	0	0	0	0	0	0	0	0	0	0	0	0	0	0	0	0	0	0	0	0	0	0	0	0	0	0	0	0	0	0	0	0	0	0	2	0	0	0	0	0	0	0
BRDT	0	0	0	0	0	0	0	0	3	0	0	0	0	1	0	0	1	0	0	0	0	0	0	0	0	0	0	0	0	0	0	0	1	0	0	0	0	0	0	0	0	0	1	0	0	0	0	0	1
EPHX4	0	0	0	1	0	0	0	0	0	0	0	0	0	0	0	0	0	0	0	0	0	0	0	0	0	0	0	0	0	0	0	0	0	0	0	0	0	0	0	0	0	0	0	0	0	0	0	0	0
SETSIP	0	0	0	0	0	0	0	0	0	0	0	1	0	0	0	0	0	0	0	0	0	0	0	0	0	0	0	0	0	0	0	0	0	0	0	0	0	0	0	0	0	0	0	0	0	0	0	0	0
BTBD8	0	0	0	0	0	0	0	0	0	0	0	0	0	1	0	0	0	0	2	1	0	0	0	0	0	0	0	0	0	0	0	0	0	1	0	0	1	0	0	0	0	0	0	0	0	0	0	0	1
GAPDHP46	0	0	0	3	0	0	0	0	0	0	0	0	0	0	0	0	0	0	0	0	0	0	0	0	0	0	0	0	0	0	0	0	0	0	0	0	0	0	0	0	0	2	1	0	0	0	1	0	0
PRKAR1AP1	0	0	0	0	0	0	1	0	0	0	0	0	0	0	0	0	0	0	0	0	0	0	0	1	0	0	0	0	0	0	0	0	0	0	0	0	0	0	0	0	2	0	0	0	0	1	1	0	0
AC104836.2	0	0	0	0	0	0	0	0	0	0	0	0	0	0	0	0	0	0	0	0	0	0	0	0	0	0	0	0	0	0	0	0	0	0	1	0	0	0	0	0	0	0	0	0	0	0	1	0	0
C1orf146	0	0	0	0	0	0	0	0	0	0	0	0	0	0	0	0	0	0	0	0	0	0	0	0	0	0	0	0	0	0	0	0	0	0	0	0	0	0	0	0	0	0	0	0	0	0	0	0	0
GLMN	13	0	2	3	1	5	5	2	7	1	2	3	9	12	4	2	1	1	3	0	3	2	7	10	4	1	3	4	1	2	4	0	0	4	2	7	3	4	0	0	1	15	1	0	3	8	11	3	6
RPAP2	22	5	10	10	13	26	32	8	15	10	2	13	21	37	8	12	29	12	11	2	11	4	26	35	8	9	11	17	1	10	27	1	8	19	21	9	16	15	0	9	12	34	6	1	17	25	50	18	11
RN7SL824P	0	0	0	0	0	0	0	0	0	0	0	0	0	0	0	0	0	0	0	0	0	0	0	0	0	0	0	0	0	0	0	0	0	0	0	0	0	0	0	0	0	0	0	0	0	0	0	0	0
GFI1	7	1	0	3	5	0	1	1	1	1	3	0	22	6	0	3	1	0	1	1	2	0	7	13	0	1	0	0	0	1	1	0	1	1	0	0	1	2	0	2	2	9	0	0	0	4	4	1	1
EVI5	141	21	49	61	18	93	199	46	55	97	23	79	125	147	39	63	103	73	106	49	32	12	107	112	35	67	73	75	13	43	83	11	32	73	34	55	122	94	0	51	61	266	33	16	66	58	174	94	56
AL354890.1	0	0	3	0	0	0	4	2	0	0	0	0	0	5	0	0	0	0	0	0	0	0	0	1	1	2	1	1	2	0	0	0	0	0	1	0	0	0	0	0	0	3	0	1	0	4	4	0	0
HMGB3P9	5	1	0	1	0	2	5	0	1	4	1	0	1	8	0	1	2	1	2	0	1	0	1	3	0	1	0	1	0	1	6	0	0	0	2	0	1	1	0	0	2	11	0	0	1	1	2	0	1
RNU4-59P	0	0	0	0	0	0	0	0	0	0	0	0	0	0	0	0	0	0	0	0	0	0	0	0	0	0	0	0	0	0	0	0	0	0	0	0	0	0	0	0	0	0	0	0	0	0	0	0	0
AC104332.1	3	1	0	0	0	2	1	0	1	0	0	1	1	4	0	0	0	0	0	1	1	0	6	1	0	0	0	2	0	0	1	0	0	0	0	0	2	1	0	1	0	5	0	0	1	0	1	1	0
AC104332.2	0	0	0	0	0	1	0	0	0	1	0	0	0	0	0	0	0	0	0	0	0	0	0	3	0	0	0	0	0	0	0	0	0	0	0	0	0	0	0	0	0	2	0	0	0	0	0	0	0
CCNJP2	1	1	0	0	0	1	3	1	2	2	0	0	0	0	1	2	2	1	0	1	0	0	1	0	0	0	0	0	0	0	1	0	0	3	1	2	0	2	0	1	1	4	0	0	0	0	0	1	1
RPL5	265	136	278	122	176	404	393	240	259	183	126	437	558	402	321	525	458	288	364	70	135	31	470	391	225	96	248	476	17	184	482	18	310	602	412	266	517	409	2	375	470	185	99	20	637	115	1142	789	188
FAM69A	5	0	1	1	1	2	5	0	3	0	7	4	5	7	1	2	1	0	2	3	0	0	4	2	0	1	3	1	0	0	3	0	0	0	2	2	3	0	0	2	1	3	2	1	0	6	7	1	1
SNORA66	3	3	10	3	1	4	7	2	0	0	0	0	0	0	2	13	2	7	10	0	0	0	7	10	1	2	0	4	1	2	5	0	0	3	0	3	4	1	0	9	3	16	11	1	7	1	9	5	1
SNORA51	13	2	4	5	3	2	17	4	5	5	0	1	12	34	7	1	6	1	1	1	4	0	11	5	1	4	5	3	0	1	8	0	2	6	5	2	6	4	0	2	6	27	3	0	2	15	19	3	4
AL449283.1	0	0	0	1	0	0	1	0	3	1	0	1	0	0	0	3	0	0	0	0	0	0	0	0	0	1	0	0	0	0	0	0	0	0	0	0	0	0	0	0	1	0	0	0	1	0	1	0	0
RN7SL692P	0	0	0	0	0	0	0	0	0	0	0	0	0	0	0	0	0	0	0	2	0	0	0	0	0	0	0	0	0	0	0	0	0	0	0	0	0	0	0	0	0	0	0	0	0	0	0	0	0
MTF2	45	6	2	23	9	15	66	7	30	23	4	7	48	76	8	8	26	5	13	7	9	1	42	62	6	22	6	4	2	8	31	3	4	13	9	7	18	19	0	10	13	69	18	2	6	34	48	14	19
TMED5	513	33	56	301	164	99	304	89	150	229	84	119	318	625	77	180	204	102	97	26	70	3	383	308	65	75	174	202	26	106	184	5	56	98	88	66	71	111	0	82	131	413	74	18	33	201	371	123	148
CCDC18	127	10	12	74	20	25	100	17	51	63	9	16	117	177	16	39	54	22	28	10	14	1	83	81	16	18	36	51	5	21	52	3	26	36	19	7	36	36	0	23	45	121	17	1	22	56	97	37	37
AC126124.2	0	0	0	0	0	1	0	0	1	1	0	0	0	0	0	0	0	0	0	0	0	0	0	0	0	0	0	0	0	0	0	0	0	0	0	0	0	0	0	0	1	0	0	0	0	0	0	0	0
AC126124.1	0	0	0	0	0	0	0	0	0	0	0	0	0	0	0	0	0	0	0	0	1	0	0	0	0	0	0	0	0	0	0	0	0	0	0	0	0	0	0	0	0	0	0	0	0	0	0	0	0
CCDC18-AS1	33	8	7	19	3	20	38	11	12	21	7	3	24	62	5	19	31	4	11	6	5	1	18	26	4	13	8	18	0	7	18	0	4	11	12	5	6	12	0	24	14	88	6	2	8	41	56	13	16
AL139421.1	0	0	0	0	0	0	0	0	0	0	0	0	0	0	0	0	0	0	0	0	0	0	0	0	0	1	0	0	0	0	0	0	0	0	0	0	0	0	0	0	1	0	0	0	0	0	0	0	0
DR1	518	100	112	278	164	202	298	121	140	278	129	82	475	349	95	68	282	101	177	121	57	38	471	583	76	211	341	118	27	192	199	33	53	95	121	100	97	199	0	204	105	505	118	34	81	200	454	124	204
AL137159.1	0	0	0	0	0	1	0	0	0	0	0	0	0	0	0	1	0	0	0	0	0	0	0	0	0	0	0	0	0	0	0	0	0	0	0	0	0	0	0	0	0	0	0	0	0	0	0	0	0
FNBP1L	561	557	443	822	962	595	201	355	528	408	1408	504	703	227	289	310	494	813	1052	252	364	73	2537	2698	447	260	1737	495	40	1141	598	64	222	420	340	344	549	496	12	1259	330	240	601	50	486	373	2277	735	525
RNA5SP53	0	0	0	3	1	0	0	0	1	0	2	0	2	1	0	1	0	4	4	2	0	0	1	2	3	1	3	0	0	2	1	0	0	0	0	0	0	0	0	1	0	0	0	0	1	2	3	2	2
BCAR3	710	86	497	384	787	576	292	207	702	345	730	517	659	154	439	296	622	870	920	52	391	22	977	1220	480	75	1107	424	12	1527	396	16	314	420	606	239	1279	327	5	704	627	96	364	5	351	124	1466	793	374
AL109613.1	76	15	78	46	140	100	35	39	113	52	103	93	96	26	65	44	81	148	186	3	53	3	129	166	91	10	104	68	1	176	50	1	34	72	75	44	211	72	5	108	75	11	26	0	45	15	184	165	43
AL512488.1	0	0	0	1	0	0	0	0	0	0	0	0	0	0	0	0	0	0	0	0	0	0	0	0	0	0	0	0	0	0	0	0	0	0	0	0	0	0	0	0	0	0	0	0	0	0	0	0	0
MIR760	0	0	0	0	0	0	0	0	0	0	0	0	0	0	0	0	0	0	0	0	0	0	0	0	0	0	0	0	0	0	0	0	0	0	0	0	0	0	0	0	0	0	0	0	0	0	0	0	0
AL049796.1	1	0	0	0	0	0	4	0	1	0	0	0	0	2	0	0	0	0	0	0	0	0	0	1	0	0	0	0	0	2	1	0	0	0	0	0	0	0	0	0	0	0	1	0	0	0	0	0	0
DNTTIP2	859	40	21	608	12	62	701	104	305	284	21	7	362	2004	79	305	474	8	63	41	80	4	228	407	31	172	56	231	75	79	212	6	10	90	165	5	48	131	1	49	174	1334	54	23	17	412	446	126	308
GCLM	213	13	13	128	5	25	145	21	95	60	9	7	94	406	20	42	176	6	18	14	18	0	68	70	10	43	30	45	17	22	48	0	6	17	24	0	16	29	1	12	28	308	33	4	5	83	97	41	44
CHCHD2P5	0	0	0	0	0	0	0	0	0	0	0	0	0	0	0	0	0	0	0	0	0	0	0	0	0	0	0	0	0	0	0	0	0	0	0	0	0	0	0	0	0	0	0	0	0	0	0	0	0
MTND4P11	0	0	0	0	0	0	0	0	0	0	0	0	0	1	0	0	0	0	0	0	0	0	1	0	0	0	0	0	0	0	0	0	0	0	0	0	0	0	0	0	0	0	0	0	0	0	0	0	0
MTCO3P21	0	0	0	0	0	0	0	0	0	0	0	0	0	0	0	0	0	0	0	0	0	0	0	0	0	0	0	0	0	0	0	0	1	0	0	0	0	0	0	0	0	0	0	0	0	0	0	0	0
MTATP6P13	0	0	0	0	0	0	0	0	0	0	0	0	0	0	0	0	0	0	0	0	0	0	0	0	0	0	0	0	0	0	0	0	0	0	0	0	0	0	0	0	0	0	0	0	0	0	0	0	0
MTCO2P21	0	0	0	0	0	0	0	0	0	0	0	0	0	0	0	0	0	0	0	0	0	0	0	0	0	0	0	0	0	0	0	0	0	0	0	0	0	0	0	0	0	0	0	0	0	0	0	0	0
MTCO1P21	0	0	0	0	0	0	0	0	0	0	0	0	0	0	0	0	0	0	2	0	0	0	0	0	0	0	0	0	0	0	0	0	0	0	0	0	0	0	0	0	0	0	0	0	0	0	0	0	0
AL117351.1	0	0	0	0	0	0	0	0	0	0	0	0	0	0	0	0	0	0	0	0	0	0	0	0	0	0	0	0	0	0	0	0	0	0	0	0	0	0	0	0	0	0	0	0	0	0	0	0	0
ABCA4	0	0	0	0	0	0	0	1	0	0	0	1	0	0	0	0	0	0	0	0	0	0	0	0	0	0	1	0	0	0	0	0	0	1	0	0	0	1	0	0	3	0	0	0	0	0	1	0	2
ARHGAP29	466	5	272	11	50	682	185	139	77	101	11	326	142	53	178	130	161	487	1426	8	507	0	56	24	124	3	687	199	2	35	48	3	315	231	135	72	346	239	1	64	116	29	19	4	83	20	151	318	83
RN7SL440P	0	0	0	0	0	0	0	0	0	0	0	0	0	0	0	0	0	0	0	0	0	0	0	0	0	0	0	0	0	0	0	0	0	0	0	0	0	0	0	0	0	0	0	0	0	0	0	0	0
AC097059.1	0	0	0	0	0	0	0	0	0	0	0	0	0	0	0	1	0	0	0	0	1	0	0	0	0	0	0	0	0	0	0	0	0	0	0	0	0	0	0	0	0	0	0	0	0	0	0	0	0
ABCD3	934	108	920	86	284	3590	1628	874	217	554	108	1704	603	404	1764	1437	555	1393	2001	569	757	267	565	341	898	519	1036	1306	69	265	686	107	1730	2786	945	3433	1004	870	5	902	1959	787	150	82	823	232	1973	1610	258
F3	4411	2633	4105	871	1056	5729	2736	5657	4452	4239	2258	4010	4679	2418	3810	3552	2614	5027	3477	227	2941	457	9302	6532	2300	303	6782	8236	74	3427	7049	211	3926	4378	3643	4030	8039	3784	19	3081	4003	1202	1332	118	9956	1502	20495	8918	1557
AC093117.1	0	0	0	0	0	0	0	0	0	0	0	0	0	0	0	0	0	0	0	0	0	0	0	0	0	0	0	0	0	0	0	0	0	0	0	0	0	0	0	0	0	0	0	0	0	0	0	0	0
SLC44A3-AS1	8	2	3	6	3	9	5	5	10	6	2	7	6	16	2	6	4	8	5	4	5	1	36	6	8	4	9	8	4	3	6	1	8	2	6	3	7	17	0	6	1	15	10	0	12	18	42	10	5
KATNBL1P2	0	0	0	0	0	0	0	0	0	0	0	0	0	0	0	0	0	0	0	0	0	0	0	0	0	0	0	0	0	0	0	0	0	0	0	0	0	0	0	0	0	0	0	0	0	2	2	0	0
MIR378G	2	0	0	0	0	0	0	0	0	0	0	0	1	0	1	0	0	0	0	0	0	0	0	0	0	0	0	0	0	0	0	0	0	0	0	0	0	0	0	0	1	0	0	0	0	0	0	0	1
SLC44A3	7	14	31	21	26	8	29	13	15	6	13	13	56	13	13	30	30	21	19	7	6	0	71	22	11	15	22	20	2	13	30	2	30	16	16	25	31	34	0	27	39	15	9	3	11	22	79	19	19
CNN3	257	148	291	356	1865	853	627	414	269	306	495	446	1016	203	430	714	366	1201	1026	100	203	28	3470	2143	195	186	703	334	20	1346	2300	40	631	1392	439	1268	1214	484	0	968	452	325	575	18	1180	256	3019	843	236
AC105942.1	1	1	2	0	2	1	2	0	3	0	1	3	5	2	1	5	5	5	8	1	1	1	6	7	1	1	5	2	0	4	9	0	1	6	1	2	3	0	0	1	6	4	1	0	3	0	9	3	0
ALG14	3	0	0	3	5	4	1	1	2	1	1	1	4	1	0	1	0	1	2	0	1	0	5	4	1	2	0	0	0	0	1	0	1	1	2	3	1	2	0	2	2	1	0	0	0	5	7	1	1
AC095033.1	0	0	0	0	0	0	0	0	0	0	0	0	0	0	0	0	0	0	0	0	0	0	0	0	0	0	0	0	0	0	0	0	0	0	0	0	0	0	0	0	0	0	0	0	0	0	0	0	0
TMEM56	0	0	0	0	0	14	14	0	0	0	0	0	1	0	0	1	1	0	0	0	0	0	1	0	0	0	0	1	1	0	0	1	0	1	0	0	0	0	0	0	3	1	1	0	0	2	2	0	1
TMEM56-RWDD3	0	0	0	0	0	0	0	0	0	0	0	0	0	2	0	0	0	0	0	0	0	0	1	1	0	0	0	0	0	0	0	0	0	0	0	0	0	0	0	0	0	0	0	0	0	0	0	0	0
AC092802.3	1	0	0	0	0	0	0	0	0	0	0	0	0	0	0	0	0	0	0	0	0	0	0	1	0	0	0	1	0	0	0	0	0	0	0	0	0	0	0	0	0	0	0	0	0	0	0	0	0
AC092802.1	0	0	0	0	0	0	1	0	1	0	0	0	0	0	0	1	0	0	0	0	0	0	0	0	0	0	0	0	0	0	0	0	0	0	0	0	0	0	0	0	1	0	0	0	0	0	0	0	0
RWDD3	0	1	1	1	0	0	3	0	0	0	0	0	0	2	0	1	1	0	0	0	0	0	1	0	0	0	1	0	0	0	1	0	2	0	0	0	1	0	0	1	1	3	0	0	2	0	2	0	1
AC092802.2	0	0	1	0	0	0	0	0	0	0	0	0	0	0	0	0	0	0	0	0	0	0	0	0	0	0	0	1	0	0	0	1	0	0	0	0	0	0	0	0	0	1	0	0	0	0	0	0	0
AL356479.1	0	0	0	0	0	0	0	0	0	0	0	0	0	0	0	0	0	0	0	0	0	0	0	0	0	0	0	0	0	0	0	0	0	0	0	0	0	0	0	0	0	0	0	0	0	0	0	0	0
AC099566.1	0	0	0	0	0	0	0	0	1	0	0	0	0	0	0	0	0	0	0	0	0	0	0	0	0	0	0	0	0	0	0	0	0	0	0	0	0	0	0	0	0	0	1	0	0	0	0	0	0
EEF1A1P11	1	2	0	0	1	2	0	2	1	0	0	2	1	2	3	1	1	1	1	0	1	1	3	1	0	1	1	1	0	1	1	1	1	6	0	0	0	2	0	2	2	1	0	0	3	1	5	1	0
RPL7P9	1	2	6	1	9	3	1	6	5	5	7	16	5	1	7	5	8	4	3	0	1	0	5	5	1	0	10	1	0	0	1	0	0	6	2	3	11	4	0	6	5	1	2	0	3	1	7	4	2
PTBP2	29	17	2	23	9	10	31	3	21	20	4	1	16	68	7	10	9	3	10	2	1	0	39	37	2	13	6	11	5	4	11	0	3	5	7	4	8	12	2	8	10	62	10	7	4	36	47	10	14
DPYD	535	94	122	446	434	210	1226	157	262	505	256	93	515	1631	183	349	412	142	114	91	85	12	848	1158	49	293	415	216	23	442	402	19	44	167	186	93	186	326	0	361	222	1489	154	47	102	608	895	225	341
DPYD-AS1	33	4	1	38	25	18	79	9	13	41	19	3	23	107	10	26	26	11	4	8	4	1	32	52	8	16	24	11	2	20	23	0	6	9	13	3	11	13	0	18	12	107	8	0	6	44	57	9	17
DPYD-IT1	0	0	0	1	0	0	15	0	2	1	0	0	2	9	0	0	0	0	0	0	0	0	0	1	0	0	0	0	0	0	1	1	0	1	1	0	0	0	0	0	1	17	0	0	0	4	4	0	1
SEC63P1	5	1	0	6	1	0	31	1	6	2	0	0	2	39	3	6	5	0	1	0	2	0	2	3	1	4	0	3	1	0	6	1	0	1	1	0	5	3	1	1	2	31	1	1	0	9	9	1	3
RPL26P9	4	0	0	1	0	0	7	0	1	3	0	0	0	9	0	1	3	0	0	0	0	0	0	0	0	1	0	1	0	0	1	0	0	0	0	0	0	0	0	1	0	13	0	0	0	1	1	0	1
AC114878.1	4	2	0	0	0	0	16	0	2	0	0	0	1	2	0	1	0	0	0	0	1	0	1	2	0	0	0	0	0	1	1	0	0	2	2	0	0	3	0	2	3	13	0	1	0	7	7	1	2
DPYD-AS2	5	0	0	2	0	1	33	1	4	3	0	0	8	17	2	8	3	0	0	1	0	0	4	3	1	4	2	2	1	1	4	0	1	2	1	1	1	5	0	3	2	54	1	0	0	18	18	1	4
AC114878.2	4	1	1	2	4	0	18	1	6	3	0	0	3	13	4	3	4	0	1	3	0	0	1	4	1	1	1	4	0	2	4	0	0	1	1	0	2	4	0	1	1	30	1	2	1	6	7	2	3
MIR137HG	0	0	0	0	0	0	0	0	0	0	0	0	0	1	0	0	0	0	0	0	0	0	0	0	0	0	0	0	0	0	0	0	0	0	0	0	0	0	0	0	0	0	0	0	0	0	0	0	0
LINC01776	0	0	0	0	0	0	0	0	0	0	0	0	0	0	0	0	0	0	0	0	0	0	0	0	0	0	0	0	0	0	0	0	0	0	0	0	0	0	0	0	0	0	0	0	0	0	0	0	0
AC095031.1	0	0	0	0	0	0	0	0	0	0	0	0	0	0	0	0	0	0	0	0	0	0	0	0	0	0	0	0	0	0	0	0	0	0	0	0	0	0	0	0	0	0	0	0	0	0	0	0	0
SNX7	2	0	1	0	0	10	3	1	3	0	1	1	0	4	0	2	3	3	1	1	2	1	0	0	0	1	4	1	0	2	0	0	2	1	1	0	2	6	0	2	2	2	2	0	3	2	5	1	3
PLPPR5	1	0	4	0	3	2	0	0	7	0	0	0	6	0	1	1	0	0	4	0	1	0	4	0	0	0	4	0	0	1	0	0	1	1	0	2	3	4	0	1	0	2	0	0	0	0	0	3	0
PLPPR4	0	0	0	0	0	1	0	1	0	0	0	0	0	4	0	0	0	0	0	0	0	0	1	0	0	3	0	0	0	0	0	2	0	0	0	0	0	0	0	0	0	0	0	0	0	3	3	0	0
LINC01708	0	0	0	0	0	0	0	0	0	0	0	1	0	0	0	0	0	0	0	0	0	0	0	0	0	0	0	0	0	0	0	0	0	0	0	0	0	0	0	0	0	0	0	0	0	0	0	0	0
PALMD	0	0	0	0	2	31	13	0	4	2	0	1	2	0	0	2	0	0	1	0	0	0	2	1	1	0	0	1	0	0	0	0	2	2	2	3	0	1	1	5	1	10	0	0	1	1	3	0	1
HMGB3P10	0	0	0	0	0	0	0	0	0	0	0	0	0	1	0	0	0	0	0	0	0	0	0	0	0	0	0	0	0	0	0	0	0	0	0	0	0	0	0	0	0	0	0	0	0	0	0	0	0
FRRS1	17	0	7	17	47	72	16	9	6	6	2	20	22	16	8	19	19	20	35	7	8	3	69	35	9	35	14	12	5	42	9	0	21	39	13	41	18	11	0	54	21	24	13	2	13	11	31	40	7
AGL	29	3	3	14	7	58	51	7	13	27	0	8	27	37	10	19	15	4	18	5	6	1	34	31	0	4	9	10	3	5	20	3	12	15	12	8	14	19	0	14	12	56	5	4	6	21	42	9	15
AC118553.1	5	1	12	1	5	8	10	8	3	7	1	12	9	5	6	2	11	10	3	0	3	1	8	1	6	3	23	13	1	7	8	0	17	5	4	13	2	7	0	6	6	3	0	1	10	2	19	4	4
SLC35A3	1163	545	1865	535	962	3110	1803	1482	1234	1209	774	2300	1853	754	1679	2061	1578	2602	2018	374	1400	155	1890	2042	1183	395	3154	3647	50	1754	1575	122	1787	1548	1635	3260	1659	1852	5	2531	1459	652	466	122	2535	210	5449	2376	999
AC118553.2	17	1	1	6	2	3	14	5	3	7	2	0	6	9	2	3	2	0	1	0	1	0	8	5	4	3	6	5	0	1	5	1	1	6	0	1	2	3	0	2	1	23	2	2	0	8	11	6	3
RNU6-750P	2	0	0	0	0	0	0	0	1	1	0	1	0	0	1	0	0	0	0	0	0	0	0	2	2	0	4	0	0	0	0	0	3	1	0	0	2	0	0	0	0	0	0	0	0	0	0	2	1
RNU6-1318P	0	0	3	0	0	1	0	0	0	0	0	0	0	0	0	0	0	0	2	0	0	0	0	1	0	0	0	0	0	0	0	0	0	1	0	1	2	0	0	1	0	0	0	0	0	0	0	3	1
MFSD14A	44	7	6	43	11	11	57	7	26	30	4	3	68	43	4	10	21	11	8	5	9	2	21	42	5	7	11	24	12	11	16	1	10	20	10	2	6	17	0	2	22	51	10	1	9	22	36	13	29
AC093019.2	0	0	1	1	1	0	2	0	1	0	0	0	1	2	0	0	0	0	0	2	1	0	2	0	0	0	0	1	0	0	0	0	0	0	0	1	0	0	0	1	0	1	0	0	0	0	1	0	0
SASS6	12	1	3	5	1	1	12	1	9	8	1	0	26	9	1	1	1	3	1	0	1	1	8	10	0	1	2	0	0	1	8	1	2	2	0	3	0	6	0	3	1	22	3	1	0	10	12	2	3
AC093019.1	0	0	0	0	0	0	0	0	0	0	0	0	0	0	0	0	0	0	0	0	0	0	0	2	0	0	0	0	0	0	0	0	0	0	0	0	0	0	0	0	0	1	0	0	0	0	0	0	0
TRMT13	5	3	2	3	3	7	8	2	1	2	2	3	7	16	1	3	0	0	5	0	1	0	8	10	0	2	2	2	0	2	3	0	9	2	2	0	5	1	0	6	2	9	2	0	1	5	9	4	5
LRRC39	0	1	1	0	0	14	10	2	0	1	0	2	3	3	0	0	1	1	0	0	0	0	2	2	0	1	0	0	0	2	0	0	3	0	0	0	0	0	0	1	1	1	0	0	2	0	3	0	1
DBT	14	5	6	11	6	15	28	3	13	7	4	4	37	17	4	12	8	8	3	0	4	0	29	54	2	9	9	3	0	3	18	1	5	16	6	3	4	14	0	7	9	21	7	4	6	19	35	6	4
RPL23AP90	0	0	0	0	0	0	1	0	0	0	0	0	0	0	0	0	0	0	0	0	0	0	0	0	0	0	0	0	0	0	0	0	0	0	0	0	0	0	0	0	0	1	0	0	0	0	0	0	0
BRI3P1	2	1	0	0	0	0	0	0	0	0	0	0	1	0	0	0	0	0	0	0	0	0	0	0	0	0	0	0	0	0	0	0	0	0	0	0	0	0	0	0	0	0	0	0	0	0	0	0	0
AL445928.1	0	0	0	0	0	0	0	0	0	0	0	0	0	0	0	0	0	0	0	0	0	0	0	0	0	0	0	0	0	0	0	0	0	0	0	0	0	0	0	0	0	1	0	0	0	0	0	0	0
RTCA-AS1	1	0	0	1	0	0	1	2	0	1	0	0	0	1	1	0	0	0	0	0	0	0	1	1	0	1	2	3	0	0	1	0	0	0	0	0	0	1	0	1	1	1	0	0	0	2	2	0	1
RTCA	68	21	49	44	67	71	54	72	45	56	51	95	140	77	64	116	58	70	85	18	19	2	176	194	34	18	104	62	5	56	136	5	49	129	64	45	91	72	0	124	64	76	45	4	96	48	211	90	39
MIR553	2	0	0	0	0	0	1	0	0	0	0	0	0	0	0	0	0	0	0	0	1	0	0	0	0	0	1	0	0	0	1	0	0	0	0	0	0	0	0	0	1	0	0	0	0	0	0	0	0
CDC14A	51	2	4	37	2	6	85	9	26	34	1	8	58	98	6	17	36	0	4	3	3	0	22	56	3	12	4	20	4	1	13	2	4	15	7	2	10	23	0	3	13	167	11	3	4	42	53	7	20
BCAS2P2	1	0	0	1	0	0	0	0	0	1	0	0	1	3	0	1	0	0	0	0	0	0	0	1	0	1	3	0	0	0	4	0	0	0	0	0	0	0	0	0	0	11	0	0	0	2	2	0	1
AL589990.1	7	0	0	7	0	1	4	1	0	0	1	0	2	9	3	1	2	0	0	0	0	0	0	3	1	5	0	1	0	0	1	0	0	2	1	0	1	1	0	0	2	14	0	1	0	8	8	0	1
GPR88	0	0	0	0	0	0	0	0	0	0	0	0	0	0	0	0	0	0	0	0	0	0	0	0	0	0	0	0	0	0	0	0	0	0	0	0	0	0	0	0	0	0	0	0	0	0	0	0	0
VCAM1	6	0	0	0	1	10	4	0	0	0	1	0	4	1	0	0	1	0	0	0	0	0	0	4	0	0	2	1	1	0	1	0	0	0	0	0	0	0	0	1	0	4	1	0	1	1	4	0	2
EXTL2	1	0	0	0	0	10	5	0	1	0	0	0	0	3	0	2	0	0	0	0	0	0	0	1	0	0	0	0	0	1	0	0	0	1	0	0	0	0	0	0	0	0	0	1	0	2	2	0	0
AC104506.1	0	0	0	0	0	0	0	0	0	0	0	0	0	0	0	0	0	0	0	0	0	0	0	0	0	0	0	0	0	1	0	0	0	0	0	0	0	0	0	0	0	0	0	0	0	1	1	0	0
SLC30A7	116	7	10	84	27	32	130	18	35	59	15	11	172	162	36	44	40	3	15	11	22	3	75	119	12	28	38	27	5	28	47	6	13	27	26	11	22	52	0	19	15	172	18	10	11	91	134	26	63
HNRNPA1P68	8	0	0	0	0	0	3	0	0	0	0	0	3	6	1	1	1	0	1	0	0	0	0	2	1	0	1	2	0	0	0	0	1	1	0	0	0	1	0	0	1	6	1	0	0	2	2	0	0
DPH5	4	0	1	2	1	7	5	1	3	1	0	2	3	3	1	3	2	0	0	0	0	0	4	0	0	0	0	2	0	0	1	0	0	1	2	0	1	2	0	2	0	7	3	1	4	1	9	2	2
AC093157.2	1	0	0	0	0	0	1	0	0	0	0	0	0	0	0	0	0	0	0	0	0	0	0	1	0	0	0	0	0	0	2	0	0	0	0	0	0	0	0	0	1	4	0	0	0	0	0	0	1
AC093157.1	3	0	0	0	0	2	3	0	1	1	0	0	0	7	0	0	0	0	0	0	0	0	0	1	0	0	0	0	0	0	0	0	0	1	1	0	0	0	0	0	1	3	0	0	1	2	3	0	0
AL109741.1	0	0	0	0	0	0	1	0	0	0	0	0	0	1	0	0	0	0	0	0	0	0	0	0	0	0	0	0	0	0	0	0	0	0	0	0	0	0	0	0	0	0	0	0	0	0	0	0	0
S1PR1	3	1	0	1	0	17	11	0	1	2	0	0	5	6	1	0	1	0	0	0	0	0	1	0	0	1	0	1	0	2	3	0	0	3	1	0	3	0	1	0	2	4	2	1	1	3	4	2	2
AL109741.3	0	0	0	0	0	0	0	0	0	0	0	0	0	0	0	0	0	0	0	0	0	0	0	0	0	0	0	0	0	0	0	0	0	0	0	0	0	0	0	0	0	0	0	0	0	0	0	0	0
AL109741.2	0	0	0	0	0	0	0	0	0	0	0	0	0	0	0	0	0	0	0	0	0	0	0	0	0	0	0	0	0	0	0	0	0	0	0	0	0	0	0	0	0	0	0	0	0	0	0	1	0
LINC01709	4	0	0	0	0	0	0	0	0	0	0	1	1	0	0	0	2	0	0	0	0	0	0	0	0	0	0	0	0	0	0	0	1	0	0	0	1	0	0	0	0	0	0	1	0	0	0	2	0
RPSAP19	1	0	0	0	0	0	1	1	0	0	0	1	1	0	1	0	3	0	0	0	0	0	0	0	0	0	0	0	0	0	0	0	0	0	2	1	1	0	0	0	0	0	0	2	1	0	1	2	0
AL356280.1	0	0	0	0	0	0	0	0	0	0	0	0	0	0	0	0	0	0	0	0	0	0	0	0	0	0	0	0	0	0	0	0	0	0	0	0	0	0	0	0	0	0	0	0	0	0	0	0	0
AC099567.1	0	0	0	0	0	0	0	0	0	0	0	0	0	0	0	0	0	0	0	0	0	0	0	0	0	0	0	0	0	0	0	0	0	0	0	0	0	0	0	0	0	0	2	0	0	0	0	0	0
COL11A1	0	0	0	0	0	31	0	0	0	0	0	0	0	2	0	0	0	0	0	0	0	0	0	0	0	0	0	0	0	0	0	0	4	0	0	0	0	0	0	0	0	0	0	0	0	1	1	0	0
AC095032.1	0	0	0	0	0	0	0	0	0	0	0	0	0	0	0	0	0	0	0	0	0	0	0	0	1	0	0	0	0	0	0	0	0	0	0	0	0	0	0	0	0	0	0	0	0	0	0	0	0
RN7SKP285	0	0	0	0	0	0	0	0	0	0	0	0	0	0	0	0	0	0	0	0	0	0	0	1	0	0	0	0	0	0	0	0	0	0	0	0	0	0	0	0	0	0	0	0	0	0	0	1	0
RNPC3	52	12	33	30	21	39	105	16	36	46	10	7	52	106	15	29	45	39	47	8	22	1	50	51	31	18	49	46	6	17	44	6	10	33	17	11	66	25	0	41	15	165	15	1	20	57	92	53	30
AMY2B	14	4	2	7	6	23	29	2	12	12	1	2	17	42	5	7	13	5	8	2	1	0	10	7	2	4	8	12	0	5	5	0	3	4	6	3	9	5	0	8	10	51	5	0	5	17	26	14	8
AMY2A	0	0	0	0	0	0	0	0	0	0	0	0	0	0	0	0	0	0	0	0	0	0	0	0	0	0	0	0	0	0	0	0	0	1	0	0	0	0	0	0	0	0	0	0	0	0	0	0	0
AMY1A	0	0	0	0	0	0	0	0	0	0	0	0	0	0	0	0	0	0	0	0	0	0	0	0	0	0	0	1	0	0	0	0	0	0	0	0	0	0	0	0	0	0	0	0	0	0	0	0	0
AMY1B	0	0	0	0	0	0	0	1	0	0	0	0	0	0	0	0	0	0	0	0	0	0	0	0	0	0	0	0	0	0	0	0	0	0	0	0	0	0	0	0	0	1	0	0	0	0	0	0	0
AMYP1	0	0	0	0	0	0	0	0	0	0	0	0	0	0	0	0	0	0	0	0	0	0	0	0	0	0	0	0	0	0	0	0	0	0	0	0	0	0	0	0	0	0	0	0	0	0	0	0	0
AMY1C	0	0	0	0	0	0	0	1	0	0	0	0	0	0	0	0	0	0	0	0	0	0	0	0	0	0	0	0	0	0	0	0	0	0	0	0	0	0	0	0	0	0	0	0	0	0	0	0	0
AC092506.1	0	0	0	1	0	0	0	0	0	0	0	0	0	0	0	0	0	0	0	0	0	0	0	0	0	0	0	0	0	0	0	0	0	0	0	0	0	0	0	0	0	0	0	0	0	0	0	0	0
SEPT2P1	0	0	0	0	0	0	0	0	0	0	0	0	0	0	0	0	0	0	0	0	0	0	0	0	0	0	0	0	0	0	0	0	0	0	0	0	0	0	0	0	0	0	0	0	0	1	1	0	0
AL512844.1	0	0	0	0	0	1	0	0	0	0	0	0	0	0	0	0	0	0	0	1	0	0	0	0	0	0	0	0	0	0	0	0	0	0	1	0	0	0	0	0	0	0	1	0	0	0	0	0	0
LINC01677	0	0	0	0	0	0	0	0	0	0	0	0	0	0	0	0	0	0	0	0	0	0	0	0	0	0	0	0	0	0	0	0	0	0	0	0	0	0	0	0	0	0	0	0	0	0	0	0	0
AL355306.2	1	0	0	0	0	0	0	0	0	0	0	0	0	0	0	0	0	0	0	0	0	0	0	0	0	0	0	0	0	0	0	0	0	0	0	0	0	0	0	0	0	0	0	0	0	0	0	0	0
MTATP6P14	0	0	0	0	0	0	0	0	0	0	0	0	0	0	0	0	0	0	0	0	0	0	0	0	0	0	0	0	0	0	0	0	0	0	0	0	0	0	0	0	0	0	0	0	0	0	0	0	0
MTCO1P14	0	0	0	0	0	0	0	0	0	0	0	0	0	0	0	0	0	0	0	0	0	0	0	0	0	0	0	0	0	0	0	0	0	0	0	0	0	0	0	0	0	0	0	0	0	0	0	0	0
LINC01661	0	0	0	0	0	0	0	0	1	0	0	0	0	0	0	0	0	0	0	0	0	0	0	0	0	0	0	0	0	0	0	0	0	0	0	0	0	0	0	0	0	0	0	0	0	0	0	0	0
PRMT6	2	0	0	0	0	3	6	0	1	2	0	6	4	7	0	1	2	1	2	0	2	0	4	0	0	0	2	1	0	3	1	0	5	2	0	0	2	2	0	3	2	1	1	0	5	8	20	4	0
NTNG1	1	0	0	0	0	0	0	0	1	0	0	1	2	0	0	0	0	0	0	0	0	0	0	0	0	0	0	1	0	0	0	0	0	0	0	0	0	0	0	0	1	1	0	0	0	0	0	0	0
AC114491.1	0	0	0	0	0	0	0	0	0	0	0	0	0	0	0	0	0	0	0	0	0	0	0	0	0	0	0	0	0	0	0	0	0	0	0	0	0	0	0	0	0	0	0	0	0	0	0	0	0
VAV3	346	77	165	200	31	335	494	237	205	368	6	79	384	776	127	271	281	111	118	33	142	8	170	241	43	94	484	656	32	99	203	3	88	149	226	209	113	208	0	73	151	797	60	14	226	304	559	169	214
MIR7852	1	0	0	2	0	0	0	0	0	0	0	0	0	0	0	0	0	0	0	0	0	0	0	0	0	0	0	0	0	0	0	0	0	0	0	0	0	0	0	0	0	1	0	0	0	0	0	0	0
VAV3-AS1	5	0	0	1	0	0	6	0	2	1	0	0	3	7	0	1	1	0	3	1	1	0	1	1	2	0	0	1	0	0	6	0	0	0	2	0	1	3	0	1	1	9	0	0	0	1	1	1	1
AL390036.1	0	2	0	2	0	1	4	0	2	0	0	0	2	6	2	1	0	0	0	2	0	0	0	1	0	0	0	0	0	1	3	0	0	1	1	0	0	0	0	0	0	10	0	0	1	3	4	0	0
SLC25A24	110	15	29	54	28	84	151	43	18	72	5	52	84	182	101	123	44	50	36	10	7	3	108	57	38	24	79	68	3	20	47	1	34	60	39	28	110	30	0	112	74	123	10	17	45	67	138	49	28
AL359258.2	16	2	1	3	3	7	20	5	4	5	0	2	9	19	6	18	1	4	1	2	0	1	10	2	1	2	8	1	0	0	2	0	3	7	5	2	9	3	0	15	2	15	2	0	3	4	7	11	0
AL359258.3	0	0	0	0	0	0	0	0	0	0	0	0	0	0	0	0	0	0	0	0	0	0	0	0	0	0	0	0	0	0	0	0	0	0	0	0	0	0	0	0	0	0	0	0	0	0	0	0	0
NBPF4	0	0	1	0	2	0	0	0	0	2	1	2	0	0	2	1	0	0	0	0	0	0	0	0	1	1	0	0	0	1	2	0	0	0	0	1	0	0	0	2	2	0	0	0	2	0	2	0	0
AL359258.1	0	0	0	0	0	0	0	0	0	0	0	0	0	0	0	1	0	0	0	0	0	0	0	0	0	0	0	0	0	0	0	0	0	0	0	0	0	0	0	0	0	0	0	0	0	0	0	0	0
SLC25A24P1	0	0	0	0	0	0	0	0	0	0	0	0	0	0	0	1	0	0	0	0	0	0	0	0	0	0	0	1	0	0	1	0	0	0	0	0	0	0	0	0	0	0	0	0	0	0	0	0	0
NBPF6	0	0	1	0	0	0	0	0	0	0	0	1	1	0	0	0	0	0	0	0	0	0	2	0	0	1	0	0	0	0	1	0	0	0	0	0	3	0	0	2	0	0	0	0	1	1	2	0	0
FAM102B	91	15	44	15	11	52	76	86	41	60	21	36	48	269	54	94	36	14	6	10	6	1	61	74	5	19	117	70	7	45	105	3	2	57	20	27	107	31	0	46	28	146	74	15	112	59	178	67	26
HENMT1	16	4	1	2	0	0	17	0	4	9	1	0	17	17	2	4	3	0	2	0	0	1	12	14	0	0	1	2	0	0	5	0	0	5	1	0	1	4	0	0	3	29	1	2	2	11	13	0	7
PRPF38B	113	33	35	46	24	54	166	44	82	128	34	41	139	187	34	42	74	32	69	11	34	4	104	127	23	40	75	41	6	42	85	2	21	48	32	36	81	66	0	53	38	271	35	9	37	92	169	83	85
FNDC7	0	0	0	0	0	0	0	1	0	0	0	0	0	1	0	0	0	0	0	0	0	0	0	0	0	0	0	0	0	0	0	0	0	1	0	0	0	0	0	0	0	1	0	0	0	1	1	0	0
STXBP3	466	37	39	206	120	63	369	84	126	266	45	53	322	544	62	156	244	28	73	32	47	5	237	314	40	82	105	143	22	78	203	5	32	74	75	55	75	132	0	47	163	698	49	10	31	314	381	145	211
AL591719.1	3	1	1	2	0	1	12	0	1	3	1	0	3	5	0	2	1	0	0	1	0	0	3	4	0	0	0	2	0	1	4	0	0	1	0	0	1	0	0	0	2	17	1	0	1	2	3	0	4
AKNAD1	1	1	1	0	1	1	1	0	0	0	0	0	0	0	1	3	1	1	1	0	0	0	1	0	0	0	0	1	0	0	2	0	6	0	0	1	0	0	0	2	1	0	4	0	2	0	4	2	1
SPATA42	0	0	0	0	0	0	0	0	3	0	0	0	0	0	0	0	0	0	0	0	0	0	0	0	0	0	0	0	0	0	0	0	9	0	0	0	0	2	0	0	0	0	4	0	0	0	0	0	0
GPSM2	533	234	628	207	783	1243	295	530	270	473	425	661	481	242	485	492	612	924	1451	183	358	95	876	887	399	214	1043	604	29	1176	590	42	528	803	402	459	838	448	0	965	642	317	211	28	694	139	1541	831	497
CLCC1	180	65	152	66	194	312	87	115	76	138	130	197	141	77	152	125	198	246	356	56	104	28	235	225	129	67	309	167	7	313	161	14	145	187	100	123	196	118	0	222	141	95	55	4	172	55	434	211	174
WDR47	189	53	110	72	113	244	125	86	97	114	101	118	136	140	48	101	77	78	137	139	128	21	108	120	47	108	272	184	29	121	64	48	67	95	84	155	74	69	1	129	101	275	52	75	87	107	313	93	141
BX679664.2	0	0	0	0	0	3	0	0	0	0	0	0	0	0	0	0	0	2	0	2	0	0	2	0	0	0	0	0	0	1	0	0	0	0	0	0	0	0	0	0	0	0	0	0	1	0	2	0	0
BX679664.3	8	1	1	5	1	4	0	2	2	1	0	4	4	4	3	1	1	6	4	2	7	0	9	6	1	2	6	1	0	2	11	0	1	10	3	13	9	4	0	4	3	4	1	0	1	1	2	15	0
BX679664.1	0	0	0	0	0	1	0	1	2	1	0	0	0	0	0	0	0	0	1	0	0	1	0	0	0	1	1	0	0	0	0	0	1	0	0	1	0	0	0	0	0	3	1	0	0	1	1	0	0
RANP5	0	0	0	0	1	0	0	0	0	0	0	0	0	4	0	0	0	0	0	0	0	0	0	0	0	0	0	1	0	0	0	0	0	1	0	0	0	0	0	0	0	0	0	0	0	0	0	0	2
TAF13	205	41	49	209	129	72	125	55	83	112	115	58	161	303	37	98	151	48	106	32	48	5	315	306	30	90	220	79	13	97	81	22	20	27	74	59	52	62	0	104	69	277	41	18	14	97	209	67	106
AL356488.3	61	13	15	49	14	27	59	16	18	24	12	11	49	89	9	9	48	13	17	7	5	0	30	60	7	12	33	27	3	19	20	1	13	17	24	8	19	30	0	11	13	96	16	1	15	25	53	33	34
TMEM167B	781	134	156	559	167	248	553	179	215	379	171	161	708	829	117	216	395	132	226	100	148	27	504	615	82	145	409	290	43	244	319	23	121	204	207	95	192	251	1	199	199	802	102	31	114	314	722	282	306
AL356488.2	1	0	0	0	0	0	0	0	0	0	0	0	1	0	0	0	0	0	0	0	0	0	0	0	0	0	0	0	0	0	0	0	0	0	0	0	0	0	0	0	0	1	0	0	0	0	0	0	0
AL356488.1	4	0	0	1	1	1	1	0	1	0	0	0	2	4	1	0	1	0	2	0	0	0	0	0	0	1	0	3	0	0	1	0	0	0	2	0	0	0	0	0	0	1	0	0	0	0	0	1	0
C1orf194	3	0	0	2	0	0	3	0	3	2	0	0	1	3	0	0	4	1	2	0	0	0	1	2	1	0	0	0	0	0	0	0	0	0	0	0	0	0	0	1	1	4	0	0	1	3	4	0	0
KIAA1324	1639	42	41	44	41	13	964	14	224	444	7	12	1514	748	147	59	1087	10	87	31	15	14	354	878	31	118	61	162	8	113	293	2	3	86	146	2	39	89	1	18	201	1539	15	6	4	512	522	205	302
SARS	294	41	148	73	89	416	261	167	114	133	46	173	280	167	111	175	271	221	214	56	201	19	207	156	292	151	158	281	9	79	196	15	236	250	169	193	168	166	2	141	217	220	43	23	189	90	761	346	108
CELSR2	68	14	100	94	176	695	410	116	84	72	36	135	244	82	54	154	164	112	214	334	62	76	259	205	76	332	118	111	64	184	132	117	338	274	188	415	147	235	1	209	150	485	63	66	383	173	761	193	112
PSRC1	4	0	1	6	0	7	7	1	2	2	1	0	7	5	0	0	5	1	2	1	4	0	5	13	1	4	1	1	1	0	4	0	0	2	3	1	0	5	0	1	0	14	2	0	0	9	9	1	0
MYBPHL	0	0	0	0	3	15	17	0	0	1	0	1	4	0	0	0	1	0	1	0	0	0	14	9	1	0	0	1	0	0	0	0	0	0	1	0	0	0	0	0	0	0	7	0	0	6	6	0	0
SORT1	10470	3789	11871	6319	12191	14788	11780	5778	5071	7120	11191	13220	10480	2833	9673	7697	11635	12239	14888	3177	5349	1129	25548	22815	7036	3624	19765	9737	585	16807	9517	704	7243	7282	9293	8929	11679	10123	34	18672	7959	4607	4787	426	12249	2712	37318	7322	7230
PSMA5	63	13	28	37	69	70	81	21	36	38	15	36	102	72	35	46	46	47	49	17	9	3	127	145	25	23	36	74	5	39	60	5	50	63	65	43	52	45	1	63	44	87	25	6	49	46	161	23	35
SYPL2	0	0	0	0	1	2	2	1	0	0	0	0	0	0	0	0	0	0	0	0	0	0	0	0	0	1	0	0	0	0	0	0	0	0	0	0	0	0	0	0	0	0	0	0	0	0	0	0	0
ATXN7L2	6	0	1	2	0	2	4	1	0	2	0	1	3	3	0	0	4	1	2	0	3	0	2	1	1	1	1	2	1	3	1	0	0	5	1	4	2	2	0	0	1	3	0	2	3	1	4	1	3
CYB561D1	33	2	5	17	9	14	24	5	17	23	1	3	29	24	6	4	14	0	9	23	6	1	26	18	4	23	6	7	5	11	12	11	6	8	5	7	6	19	0	4	2	65	9	14	3	26	35	14	16
AMIGO1	6	0	10	1	7	27	22	5	2	0	5	4	4	3	6	12	0	3	6	1	2	1	3	2	5	1	7	10	2	2	0	0	28	15	8	14	7	9	0	4	3	4	1	0	1	3	18	21	9
GPR61	7	1	0	9	2	8	12	1	2	6	3	1	4	27	3	2	7	1	1	6	2	2	3	10	1	6	7	0	0	1	4	2	4	2	1	1	2	3	0	2	3	54	28	7	2	13	21	1	3
AL355310.3	1	0	0	4	0	0	0	0	0	1	1	1	0	0	1	0	0	0	0	0	0	1	0	0	0	0	2	0	0	0	0	0	0	0	0	0	0	0	0	0	0	1	7	0	0	0	1	0	0
GNAI3	2984	299	765	2267	1266	1874	2935	866	1162	1583	631	1147	2231	5863	844	1436	2068	1323	1517	413	1008	118	3093	3012	791	834	1525	1781	174	1355	1542	69	837	1502	1127	1316	1289	1241	5	1461	1440	6048	451	138	716	2083	4028	1734	1369
RNU6V	6	0	0	7	1	0	12	2	5	3	0	2	11	16	5	1	2	0	1	1	5	0	3	8	2	2	0	4	0	4	6	0	0	0	0	0	0	1	0	0	3	49	1	0	0	13	15	2	7
GNAT2	136	5	20	70	7	29	155	30	51	76	2	42	69	262	37	47	79	19	36	14	43	5	60	71	23	43	27	88	8	34	63	0	34	46	34	56	26	44	0	20	50	428	14	9	12	126	166	48	47
AMPD2	1804	77	73	1962	66	52	1690	255	1014	799	16	26	2453	4065	176	246	1283	20	133	129	300	14	1151	1324	115	383	155	482	70	212	709	9	6	302	218	6	89	547	3	99	319	4847	87	45	41	1176	1271	333	842
AL355310.2	264	13	9	237	15	9	244	28	161	103	2	7	319	642	35	39	168	4	26	20	32	1	136	189	14	44	14	51	12	33	87	0	1	30	31	2	14	73	1	18	49	678	9	9	7	190	205	34	106
RPL7P8	0	0	0	0	0	0	0	0	0	0	0	0	0	0	0	0	0	0	0	0	1	0	0	0	0	0	0	0	0	0	0	0	0	0	0	0	0	0	0	0	0	0	0	0	0	0	0	0	0
GSTM4	13	0	1	1	1	2	6	1	0	0	1	2	3	5	0	2	8	2	0	0	0	0	2	3	1	0	2	5	0	2	1	0	2	1	2	0	2	3	0	2	2	5	1	1	6	14	21	0	2
GSTM2	10	0	1	1	0	3	2	1	0	0	2	0	2	4	0	0	1	1	1	0	1	0	0	2	0	1	0	2	0	0	0	0	0	0	0	0	0	2	0	0	1	9	0	0	3	4	8	1	0
GSTM1	3	1	9	0	0	0	2	0	0	0	0	0	0	0	0	26	1	0	0	0	0	0	2	0	0	0	2	6	0	1	0	0	2	0	7	0	1	0	0	0	27	2	0	0	58	8	66	0	0
AC000032.1	0	0	0	0	0	0	1	0	0	0	0	0	0	0	0	3	0	0	0	0	0	0	0	0	0	0	0	1	0	0	0	0	0	0	1	0	0	0	0	0	6	1	0	0	15	1	16	0	0
GSTM5	0	0	0	0	0	5	1	0	0	0	0	0	0	0	0	0	0	0	0	0	0	0	0	0	0	0	0	0	0	0	0	0	0	0	0	0	0	0	0	0	0	0	0	0	0	0	1	0	1
AL158847.1	1	0	0	0	0	3	3	1	1	0	0	0	0	1	0	0	0	0	2	0	0	0	0	0	0	0	0	0	0	0	0	0	3	0	0	1	0	0	1	0	0	0	0	0	2	1	3	0	0
GSTM3	9	1	2	0	0	18	12	3	4	0	2	0	2	6	0	1	3	1	4	0	0	0	4	0	0	0	0	2	0	0	0	0	12	3	2	1	1	1	2	0	5	0	18	0	5	16	21	1	0
EPS8L3	1	1	0	0	0	0	1	0	0	0	0	0	1	0	0	0	0	0	0	0	0	0	0	1	0	1	0	0	0	0	0	0	2	0	0	0	0	0	0	0	0	1	1	0	1	0	1	1	0
NDUFA5P10	0	0	0	0	0	0	0	0	0	0	0	0	0	0	0	0	0	0	0	0	0	0	0	0	0	0	0	0	0	0	0	0	0	0	0	0	0	0	0	0	0	0	0	0	0	0	0	0	0
LINC01768	0	0	0	0	0	0	0	0	0	0	0	0	0	0	0	0	0	0	0	1	0	0	0	0	0	0	0	0	0	0	0	0	0	0	0	0	0	0	0	0	0	0	0	0	0	1	1	0	0
AL450468.1	0	0	0	0	0	0	0	0	0	0	0	0	0	0	0	0	0	0	0	0	0	0	0	0	0	0	0	0	0	0	0	0	0	0	0	0	1	0	0	0	0	0	1	0	0	0	0	0	0
AL450468.2	11	1	0	0	0	1	6	1	3	0	0	0	1	8	0	0	8	0	0	0	0	0	1	0	0	3	0	8	1	0	2	0	0	1	3	0	0	4	0	0	0	4	0	0	0	3	3	1	6
CSF1	1371	24	10	125	14	26	327	78	57	143	14	6	177	53	33	52	334	0	6	6	103	3	51	69	11	5	38	172	89	84	99	1	29	16	133	5	75	83	0	19	58	101	33	11	64	108	178	69	488
AHCYL1	729	173	581	220	400	714	612	384	319	432	469	679	676	344	331	663	502	674	720	177	213	124	962	908	372	261	991	494	41	536	975	42	421	689	475	803	612	601	1	795	304	570	216	38	751	202	1945	941	322
STRIP1	150	26	78	78	181	327	146	54	95	80	54	68	146	107	65	100	121	122	134	45	54	15	191	185	59	89	179	64	18	188	179	7	107	115	94	117	140	116	0	173	116	213	72	15	162	84	429	171	76
AL160006.1	41	8	31	20	43	95	49	32	44	29	9	38	37	20	12	47	44	52	62	28	11	9	48	31	27	66	55	26	6	70	58	12	73	37	34	42	59	51	0	73	47	69	21	7	92	25	198	85	33
ALX3	20	2	12	4	16	32	21	13	11	11	2	14	16	7	6	15	13	13	25	15	1	3	22	14	11	29	17	6	2	14	18	1	26	16	9	21	16	19	0	20	19	18	3	3	41	14	83	37	9
LINC01397	0	0	0	0	0	0	0	0	1	0	0	0	0	0	0	0	0	0	0	0	0	0	0	0	0	0	0	0	0	0	0	0	0	0	0	0	0	0	0	0	0	0	0	0	0	0	0	0	0
UBL4B	0	0	0	0	0	0	0	0	3	0	0	0	0	1	0	0	0	0	0	0	0	0	0	0	0	0	0	0	0	0	0	0	3	0	0	0	0	1	0	0	0	0	5	0	0	4	4	0	0
SLC6A17	0	0	0	0	0	0	0	0	0	0	0	0	0	0	0	0	0	0	0	0	0	0	0	0	1	0	0	0	0	0	0	0	0	0	0	0	0	0	0	0	0	0	0	0	0	0	0	0	0
AL355990.1	0	0	0	0	0	0	0	0	0	0	0	0	0	0	0	0	0	0	0	0	0	0	0	0	0	0	0	0	0	0	0	0	0	0	0	0	0	0	0	0	0	0	0	0	0	0	0	0	0
KCNC4-AS1	0	0	0	0	0	0	0	0	0	0	0	0	0	0	0	0	0	0	0	0	0	0	0	0	0	0	0	0	0	0	0	0	0	0	0	0	0	0	0	0	0	0	0	0	0	0	0	0	0
KCNC4	5	2	2	7	3	1	8	3	5	3	3	2	11	7	1	1	8	1	0	2	0	0	21	9	0	0	2	5	1	3	3	0	5	4	1	0	2	6	0	2	4	13	2	0	0	8	8	3	7
SNORA25	30	3	1	10	6	2	25	3	15	14	2	3	18	39	10	10	12	4	14	2	3	0	14	29	5	3	14	8	0	5	6	0	1	10	4	5	7	10	0	10	1	57	6	1	0	17	22	12	11
AL355488.1	0	0	0	1	0	0	3	0	0	2	1	0	2	3	0	0	3	0	0	0	0	0	0	0	0	0	0	0	0	0	0	0	0	0	1	0	0	0	0	0	0	1	0	0	0	0	0	0	1
RBM15	97	33	26	35	13	56	62	37	72	61	43	32	64	93	36	28	35	39	38	12	36	7	77	68	21	43	117	36	11	26	66	5	24	27	33	22	42	50	2	54	43	119	46	16	22	48	153	52	40
LAMTOR5-AS1	32	6	4	20	7	15	50	9	16	26	2	4	35	65	5	10	14	11	16	2	4	0	23	27	4	9	9	18	2	6	20	1	4	24	11	3	12	8	0	12	21	49	6	2	14	18	42	19	18
SLC16A4	11	3	0	4	0	5	11	0	8	11	2	2	5	19	3	5	4	2	2	0	2	0	3	7	2	4	4	2	0	2	6	1	1	0	2	0	7	4	0	2	1	28	1	0	0	6	8	4	3
AL355488.2	6	1	0	3	0	0	7	1	6	4	1	3	5	11	1	2	3	6	2	2	0	0	3	4	1	1	3	0	0	1	2	0	1	1	1	3	2	0	0	0	1	16	1	0	0	3	3	3	1
LAMTOR5	181	27	32	117	55	55	170	40	68	150	50	51	160	222	39	73	104	28	59	16	26	2	149	191	20	23	83	75	8	64	92	0	17	87	70	30	52	56	0	61	66	167	27	4	45	74	154	100	93
PROK1	0	0	0	0	0	1	0	0	0	0	0	0	0	0	0	0	0	0	0	0	0	0	0	0	0	0	0	0	0	0	0	0	0	0	0	0	0	0	0	0	0	0	0	0	0	0	0	0	0
AL358215.1	0	0	0	0	0	1	0	0	0	0	0	0	0	0	0	0	0	0	0	0	0	0	0	0	0	0	0	0	0	0	0	0	0	0	0	0	0	0	0	0	0	0	0	0	0	0	0	0	0
KCNA2	0	0	0	0	1	1	0	0	0	0	0	1	1	1	0	0	0	0	0	0	0	0	0	0	0	4	0	0	0	0	1	1	0	0	0	0	0	0	0	0	0	1	0	0	0	1	2	0	0
AL365361.1	8	0	0	0	1	0	8	1	0	0	0	0	4	7	0	5	0	0	0	0	3	0	4	0	1	1	0	0	0	0	0	0	0	0	3	0	0	0	0	3	2	4	0	0	0	2	3	0	0
KCNA3	5	0	0	2	2	0	10	0	2	0	3	0	7	14	0	10	0	0	0	0	0	1	5	2	0	2	0	0	0	1	4	0	0	1	2	0	0	0	0	0	0	3	0	2	1	3	5	0	1
NRBF2P3	0	0	0	0	0	0	2	0	0	0	1	0	1	0	1	0	0	0	0	0	0	0	0	0	0	0	0	0	0	0	0	0	0	0	0	0	1	0	0	0	0	0	0	0	0	0	0	0	0
OR11I1P	0	0	0	0	0	0	0	0	0	0	0	0	0	0	0	0	0	0	0	0	0	0	0	0	0	0	0	0	0	0	0	0	0	0	0	0	0	0	0	0	0	1	0	0	0	0	0	0	0
CD53	6382	477	106	4756	176	374	4563	764	1449	2333	86	59	3665	9349	735	1851	2673	50	259	206	756	64	1684	2429	155	673	425	1826	369	663	1425	23	102	508	1090	11	590	1175	2	299	1318	5971	393	205	238	4408	4795	789	2536
AL360270.2	4	2	0	6	0	5	13	2	11	6	1	3	5	64	3	17	3	1	2	1	4	0	8	6	2	1	6	4	0	1	2	0	1	4	6	1	7	5	0	2	3	18	2	1	1	16	22	4	8
AL360270.1	22	2	2	13	4	12	25	6	14	18	2	2	23	66	7	18	28	1	9	2	3	2	25	23	4	7	14	8	2	9	9	0	4	4	12	1	4	14	0	4	8	51	9	1	5	22	39	4	24
LRIF1	144	21	11	89	34	57	144	34	48	77	19	16	121	220	31	58	94	21	59	12	22	3	107	177	26	24	66	47	12	42	43	2	19	26	51	13	35	45	1	38	41	265	46	7	19	90	153	55	101
AL360270.3	30	3	2	21	5	11	42	3	9	11	6	4	33	60	3	10	21	0	6	5	7	0	23	28	6	2	14	16	3	7	9	1	5	7	4	3	7	12	1	6	10	63	9	1	6	25	33	8	29
DRAM2	142	22	172	61	43	291	166	217	62	46	56	263	153	86	114	177	65	169	106	53	76	27	207	114	117	64	116	144	5	81	208	10	73	298	99	302	182	165	0	319	98	91	60	17	317	52	578	172	47
CEPT1	100	6	42	32	60	92	103	36	52	30	18	52	105	87	41	67	25	25	42	14	25	3	93	61	28	30	37	54	9	36	83	3	23	77	47	86	49	56	0	62	29	121	33	11	60	72	187	66	33
AL355816.1	1	0	0	0	0	0	1	0	0	1	0	1	1	0	0	1	0	0	1	0	0	0	0	0	0	2	0	1	0	0	0	0	0	0	0	1	0	0	0	0	0	0	0	0	0	2	2	0	0
AL355816.2	19	0	3	6	14	8	9	5	3	7	5	3	17	10	1	5	2	1	5	3	1	0	19	7	0	5	7	7	1	2	8	1	3	8	7	8	6	5	0	9	4	13	5	0	5	6	21	5	3
DENND2D	187	37	163	103	234	317	248	108	107	147	150	192	236	118	96	272	145	130	169	32	78	24	419	320	147	62	231	214	25	269	220	4	158	187	259	272	218	181	0	289	178	184	134	18	254	78	641	170	128
CHI3L2	28	1	4	10	29	15	13	7	11	12	13	7	83	34	3	8	5	5	8	0	3	0	121	88	5	12	18	8	3	8	7	0	2	4	8	15	5	8	0	9	2	21	16	4	3	42	53	8	15
CHIAP1	0	1	0	0	0	0	0	0	0	0	0	0	0	0	0	0	0	0	0	0	0	0	0	0	0	0	0	0	0	0	0	0	0	0	0	0	0	0	0	0	0	0	0	0	0	0	0	0	0
CHIAP2	1	0	0	0	0	1	0	0	0	0	0	0	0	0	0	0	0	0	0	0	0	0	0	0	0	0	0	0	0	0	0	0	0	0	0	0	0	0	0	0	0	0	0	0	0	0	0	0	0
CHIA	0	0	0	0	0	1	0	0	0	0	0	0	0	0	0	0	0	0	0	0	0	0	0	0	0	0	0	0	0	0	0	0	1	0	0	0	0	0	0	0	0	0	0	0	0	0	0	0	0
AL356387.1	0	0	0	0	0	0	0	0	0	0	0	0	0	0	0	0	0	0	0	0	0	0	0	0	0	0	0	0	0	0	0	0	1	0	0	0	0	0	0	0	0	0	0	0	0	0	0	0	0
PIFO	0	0	0	0	0	4	1	0	1	0	0	0	0	0	0	0	0	0	0	0	0	0	0	0	0	1	0	0	0	0	0	0	2	0	0	0	0	0	0	2	1	0	1	0	0	4	4	0	0
OVGP1	1	0	2	0	0	5	3	3	1	0	0	3	2	1	6	6	0	1	0	4	3	2	0	0	2	2	1	3	0	1	7	0	3	5	1	8	1	2	0	1	0	5	0	1	3	0	3	4	1
AL390195.2	0	0	0	0	0	0	0	0	0	0	0	0	0	0	0	0	0	0	0	1	0	1	0	0	0	0	0	0	0	0	0	0	2	1	0	0	0	0	0	0	3	1	0	0	0	2	2	0	1
UBE2FP3	0	0	0	0	0	0	0	0	0	0	0	0	0	0	0	0	0	1	0	0	0	0	0	0	0	0	0	0	0	0	0	3	0	0	0	0	0	0	0	0	0	0	0	0	0	0	0	0	0
AL390195.1	0	0	0	0	0	0	0	0	0	0	0	0	0	0	0	0	0	0	0	0	0	0	0	0	0	0	0	0	0	0	0	0	0	0	0	0	0	0	0	0	0	0	0	0	0	0	0	0	0
WDR77	7	1	2	4	0	5	8	2	2	0	0	1	7	7	1	2	0	0	1	4	0	1	1	2	1	2	1	0	0	5	0	2	0	5	1	2	1	0	0	3	2	5	0	1	1	2	3	2	4
ATP5F1	260	62	219	106	175	513	333	242	177	196	145	287	324	247	193	260	250	305	343	69	131	37	474	322	226	75	396	325	13	157	337	8	162	378	252	232	453	263	5	391	180	232	101	7	390	123	755	442	192
[truncated: 39,717 more rows]
[truncated: 95 more columns]
