# Supplementary material for: Microbial and human transcriptome in vaginal fluid at midgestation: Association with spontaneous preterm delivery
Source: Clin Transl Med. 2022 Sep 14;12(9):e1023. doi: 10.1002/ctm2.1023 (PMC9473488; doi:10.1002/ctm2.1023)
Supplement: Supplementary file 10 — Supporting Information [file CTM2-12-e1023-s005.txt]

Additional file 12. Metadata bacterial load
	BacterialLoad	Condition
Sample_5	0.0866882044532482	Preterm
Sample_57	0.381674161253544	Term
Sample_64	0.520944777823808	Term
Sample_8	0.258420129381912	Preterm
Sample_70	0.226865113277663	Term
Sample_71	0.269656549893879	Term
Sample_10	0.351851029387514	Preterm
Sample_72	0.845184761639301	Term
Sample_11	0.422418826995861	Preterm
Sample_12	0.196236144672288	Preterm
Sample_15	0.317250359058793	Preterm
Sample_100	0.345435341020663	Term
Sample_58	0.384880158607629	Term
Sample_49	0.653804423048852	Term
Sample_52	0.403642277429348	Term
Sample_1	0.370660643893567	Preterm
Sample_4	0.732540213780546	Preterm
Sample_53	0.394297486243796	Term
Sample_6	0.428058556401327	Preterm
Sample_54	0.437221754609778	Term
Sample_55	0.170038607904751	Term
Sample_56	0.578259882246678	Term
Sample_59	0.483421940007732	Term
Sample_60	0.739893384927625	Term
Sample_7	0.48366278518659	Preterm
Sample_61	0.160373695650989	Term
Sample_62	0.279567255822861	Term
Sample_63	0.447984637912553	Term
Sample_65	0.154958201910564	Term
Sample_66	0.0929449044759168	Term
Sample_9	0.631789565390364	Preterm
Sample_67	0.213588514236117	Term
Sample_68	0.425104952598739	Term
Sample_69	0.221576946864751	Term
Sample_78	0.319702383401514	Term
Sample_73	0.305446497898104	Term
Sample_74	0.590377962528252	Term
Sample_75	0.0344158998743473	Term
Sample_13	0.383653535690254	Preterm
Sample_14	0.547969509141559	Preterm
Sample_88	0.291205643746741	Term
Sample_93	0.494731752775305	Term
Sample_105	0.401848120470613	Term
Sample_106	0.433560728562745	Term
Sample_107	0.460474991456998	Term
Sample_28	0.333564528403098	Preterm
Sample_29	0.872398298596861	Preterm
Sample_30	0.266636211721951	Preterm
Sample_121	0.719744249412333	Term
Sample_31	0.368310962817406	Preterm
Sample_108	0.360533980002057	Term
Sample_109	0.841483403605432	Term
Sample_32	0.87435832171377	Preterm
Sample_33	0.481072340482819	Preterm
Sample_110	0.387415976035063	Term
Sample_34	0.368978725122724	Preterm
Sample_111	0.402970885255577	Term
Sample_114	0.529761902474186	Term
Sample_35	0.498145955507187	Preterm
Sample_112	0.398966304865246	Term
Sample_113	0.618258234196031	Term
Sample_115	0.552996743022503	Term
Sample_116	0.371274309561433	Term
Sample_117	0.143785028347684	Term
Sample_118	0.560090934994555	Term
Sample_119	0.403666215657084	Term
Sample_120	0.287265530409288	Term
Sample_122	0.459369751653665	Term
Sample_36	0.353628502562017	Preterm
Sample_123	0.419415457485843	Term
Sample_37	0.186642253708762	Preterm
Sample_124	0.324597713676299	Term
Sample_125	0.513516282369859	Term
Sample_126	0.23910691119288	Term
Sample_127	0.839812493576073	Term
Sample_128	0.183656056476173	Term
Sample_38	0.508820667141814	Preterm
Sample_39	0.238404021717563	Preterm
Sample_50	0.648390583742088	Term
Sample_51	0.475263228267242	Term
Sample_2	0.782612034609323	Preterm
Sample_3	0.581160368951331	Preterm
Sample_76	0.716880999206317	Term
Sample_77	0.00930129780510728	Term
Sample_79	0.185214566747566	Term
Sample_80	0.390665357669986	Term
Sample_81	0.255680503511742	Term
Sample_82	0.391275201594463	Term
Sample_83	0.277161493557893	Term
Sample_84	0.483882009248727	Term
Sample_85	0.207749116632676	Term
Sample_86	0.111793013293788	Term
Sample_87	0.65891214496601	Term
Sample_16	0.344500433597906	Preterm
Sample_17	0.308173064867048	Preterm
Sample_18	0.417469966775188	Preterm
Sample_89	0.248921070526867	Term
Sample_90	0.632689115792178	Term
Sample_19	0.141531309976652	Preterm
Sample_91	0.435445228133882	Term
Sample_92	0.443221068518815	Term
Sample_94	0.263262601371121	Term
Sample_95	0.182241725866914	Term
Sample_20	0.804695014984714	Preterm
Sample_96	0.310787565904537	Term
Sample_97	0.296077712538906	Term
Sample_21	0.692937445811159	Preterm
Sample_98	0.389157376766756	Term
Sample_99	0.513092670959476	Term
Sample_22	0.862620977953767	Preterm
Sample_23	0.120666231739189	Preterm
Sample_101	0.25595566631746	Term
Sample_102	0.274073989672838	Term
Sample_24	0.119153161608087	Preterm
Sample_103	0.335326686080455	Term
Sample_104	0.528927291920572	Term
Sample_25	0.562996487424349	Preterm
Sample_26	0.553651160133097	Preterm
Sample_27	0.301418610816465	Preterm
Sample_129	0.517075212624075	Term
Sample_130	0.454810099727013	Term
Sample_131	0.112785269922748	Term
Sample_132	0.509155228739872	Term
Sample_133	0.466966592422103	Term
Sample_40	0.223900910453877	Preterm
Sample_134	0.387012504812408	Term
Sample_41	0.462922045913682	Preterm
Sample_42	0.230312903222645	Preterm
Sample_135	0.300199130190668	Term
Sample_43	0.71264316595339	Preterm
Sample_44	0.882446023118285	Preterm
Sample_136	0.355879667380342	Term
Sample_137	0.170527143020199	Term
Sample_138	0.373154940613638	Term
Sample_139	0.47247528237398	Term
Sample_48	0.338989028401068	Preterm
Sample_143	0.360433968962709	Term
Sample_47	0.550309837669714	Preterm
Sample_45	0.309033124107882	Preterm
Sample_46	0.805144338415361	Preterm
Sample_140	0.878878013627364	Term
Sample_141	0.124424169782771	Term
Sample_142	0.435692468409787	Term
Sample_144	0.321984618099798	Term
